# Supplementary material for: catena-Poly[[dichloridomercury(II)]-μ-{N-[(E)-pyridin-2-yl­methyl­idene-κN]pyridin-3-amine-κ2 N 1:N 3}]
Source: Acta Crystallogr Sect E Struct Rep Online. 2012 Sep 5;68(Pt 10):m1244. doi: 10.1107/S1600536812035775 (PMC3470133; doi:10.1107/S1600536812035775)
Supplement: Supplementary file 1 [file e-68-m1244-sup1.cif]

##############################################################################
#                                                                            #
# This CIF contains the data in a paper accepted for publication in          #
# Acta Crystallographica Section E. It conforms to the requirements of       #
# Notes for Authors for Acta Crystallographica Section E, and has been       #
# peer reviewed under the auspices of the IUCr Commission on Journals.       #
#                                                                            #
# Full details of the Crystallographic Information File format               #
# are given in the paper "The Crystallographic Information File (CIF):       #
# a New Standard Archive File for Crystallography" by S. R. Hall, F. H.      #
# Allen and I. D. Brown [Acta Cryst. (1991), A47, 655-685].                  #
#                                                                            #
# The current version of the core CIF dictionary is obtainable from          #
# ftp://ftp.iucr.org/pub/cif_core.dic.                                       #
#                                                                            #
# Software is freely available for graphical display of the structure(s)     #
# in this CIF. For information consult the CIF software page                 #
# http://www.iucr.org/resources/cif/software.                                #
#                                                                            #
# This file may be used for bona fide research purposes within the           #
# scientific community so long as proper attribution is given to the journal # 
# article from which it was obtained.                                        #
#                                                                            #
##############################################################################
data_I
_audit_creation_method     SHELXL-97
_chemical_name_systematic
;
<i>catena</i>-Poly[[dichloridomercury(II)]-\m-{<i>N</i>-[(<i>E</i>)-pyridin-2-
ylmethylidene-\k<i>N</i>]pyridin-3-amine-\k^2^<i>N</i>^1^:<i>N</i>^3^}]
;
_chemical_name_common     ?
_chemical_formula_moiety     'C11 H9 Cl2 Hg N3'
_chemical_formula_sum     'C11 H9 Cl2 Hg N3'
_chemical_formula_iupac     '[Hg Cl2 (C11 H9 N3)]'
_chemical_formula_weight     454.70
_chemical_melting_point     ?
_symmetry_cell_setting     monoclinic
_symmetry_space_group_name_H-M     'P 21/n'
_symmetry_space_group_name_Hall     '-P 2yn'
loop_
    _symmetry_equiv_pos_as_xyz
    'x, y, z'
    '-x+1/2, y+1/2, -z+1/2'
    '-x, -y, -z'
    'x-1/2, -y-1/2, z-1/2'
_cell_length_a     7.5645(5)
_cell_length_b     13.1057(9)
_cell_length_c     12.7017(5)
_cell_angle_alpha     90.00
_cell_angle_beta     96.077(4)
_cell_angle_gamma     90.00
_cell_volume     1252.15(13)
_cell_formula_units_Z     4
_cell_measurement_reflns_used     8560
_cell_measurement_theta_min     3.0
_cell_measurement_theta_max     27.5
_cell_measurement_temperature     150.0(10)
_exptl_crystal_description     'plate'
_exptl_crystal_colour     'yellow'
_exptl_crystal_size_max     0.15
_exptl_crystal_size_mid     0.08
_exptl_crystal_size_min     0.02
_exptl_crystal_density_diffrn     2.412
_exptl_crystal_density_meas     ?
_exptl_crystal_density_method     'not measured'
_exptl_crystal_F_000     840
_exptl_absorpt_coefficient_mu     12.697
_exptl_absorpt_correction_type     multi-scan
_exptl_absorpt_process_details
;
(SORTAV; Blessing, 1995)
;
_exptl_absorpt_correction_T_min     0.566
_exptl_absorpt_correction_T_max     0.889
_exptl_special_details     ?
_diffrn_ambient_temperature     150.0(10)
_diffrn_radiation_type     MoK\a
_diffrn_radiation_wavelength     0.71073
_diffrn_radiation_source     'fine-focus sealed tube'
_diffrn_radiation_monochromator     graphite
_diffrn_measurement_device_type     'Nonius KappaCCD'
_diffrn_measurement_method     '\f scans and \w scans with \k offsets'
_diffrn_detector_area_resol_mean     9
_diffrn_reflns_number     8560
_diffrn_reflns_av_R_equivalents     0.0587
_diffrn_reflns_av_sigmaI/netI     0.0538
_diffrn_reflns_theta_min     3.00
_diffrn_reflns_theta_max     27.46
_diffrn_reflns_theta_full     27.46
_diffrn_measured_fraction_theta_max     0.992
_diffrn_measured_fraction_theta_full     0.992
_diffrn_reflns_limit_h_min     -9
_diffrn_reflns_limit_h_max     9
_diffrn_reflns_limit_k_min     -15
_diffrn_reflns_limit_k_max     16
_diffrn_reflns_limit_l_min     -16
_diffrn_reflns_limit_l_max     16
_diffrn_standards_number     0
_diffrn_standards_interval_count     ?
_diffrn_standards_interval_time     ?
_diffrn_standards_decay_%     ?
_refine_special_details
;
Refinement of <i>F</i>^2^ against ALL reflections. The weighted <i>R</i>-factor
<i>wR</i> and goodness of fit <i>S</i> are based on <i>F</i>^2^, conventional
<i>R</i>-factors <i>R</i> are based on <i>F</i>, with <i>F</i> set to zero for
negative <i>F</i>^2^. The threshold expression of <i>F</i>^2^ >
\s(<i>F</i>^2^) is used only for calculating <i>R</i>-factors(gt) <i>etc</i>.
and is not relevant to the choice of reflections for refinement.
<i>R</i>-factors based on <i>F</i>^2^ are statistically about twice as large
as those based on <i>F</i>, and <i>R</i>- factors based on ALL data will be
even larger.
;
_reflns_number_total     2837
_reflns_number_gt     2164
_reflns_threshold_expression     I>2\s(I)
_refine_ls_structure_factor_coef     Fsqd
_refine_ls_matrix_type     full
_refine_ls_R_factor_all     0.0614
_refine_ls_R_factor_gt     0.0415
_refine_ls_wR_factor_gt     0.1021
_refine_ls_wR_factor_ref     0.1155
_refine_ls_goodness_of_fit_ref     1.090
_refine_ls_restrained_S_all     1.090
_refine_ls_number_reflns     2837
_refine_ls_number_parameters     154
_refine_ls_number_restraints     0
_refine_ls_hydrogen_treatment     constr
_refine_ls_weighting_scheme     calc
_refine_ls_weighting_details
                 'calc w=1/[\s^2^(Fo^2^)+(0.0613P)^2^] where P=(Fo^2^+2Fc^2^)/3'
_atom_sites_solution_hydrogens     geom
_atom_sites_solution_primary     direct
_atom_sites_solution_secondary     difmap
_refine_ls_shift/su_max     0.002
_refine_ls_shift/su_mean     0.000
_refine_diff_density_max     2.453
_refine_diff_density_min     -3.102
_refine_ls_extinction_method     none
_refine_ls_extinction_coef     ?
loop_
    _atom_type_symbol
    _atom_type_description
    _atom_type_scat_dispersion_real
    _atom_type_scat_dispersion_imag
    _atom_type_scat_source
    'C' 'C' 0.0033 0.0016
                         'International Tables Vol C Tables 4.2.6.8 and 6.1.1.4'
    'H' 'H' 0.0000 0.0000
                         'International Tables Vol C Tables 4.2.6.8 and 6.1.1.4'
    'N' 'N' 0.0061 0.0033
                         'International Tables Vol C Tables 4.2.6.8 and 6.1.1.4'
    'Hg' 'Hg' -2.3894 9.2266
                         'International Tables Vol C Tables 4.2.6.8 and 6.1.1.4'
    'Cl' 'Cl' 0.1484 0.1585
                         'International Tables Vol C Tables 4.2.6.8 and 6.1.1.4'
_computing_data_collection     'COLLECT (Nonius, 2002)'
_computing_cell_refinement     'Denzo-SMN (Otwinowski & Minor, 1997)'
_computing_data_reduction     'DENZO-SMN (Otwinowski & Minor, 1997)'
_computing_structure_solution     'SIR92 (Altomare <i>et al.</i>, 1994)'
_computing_structure_refinement     'SHELXTL (Sheldrick, 2008)'
_computing_molecular_graphics     'PLATON (Spek, 2009)'
_computing_publication_material     'SHELXTL (Sheldrick, 2008)'
loop_
    _atom_site_type_symbol
    _atom_site_label
    _atom_site_fract_x
    _atom_site_fract_y
    _atom_site_fract_z
    _atom_site_U_iso_or_equiv
    _atom_site_adp_type
    _atom_site_calc_flag
    _atom_site_refinement_flags
    _atom_site_occupancy
    _atom_site_symmetry_multiplicity
    _atom_site_disorder_assembly
    _atom_site_disorder_group
    Hg Hg1 0.26173(3) 0.14916(2) 0.252995(19) 0.02692(14) Uani d . 1 1 . .
    Cl Cl1 -0.0045(3) 0.16859(19) 0.13060(18) 0.0509(6) Uani d . 1 1 . .
    Cl Cl2 0.5101(2) 0.27229(14) 0.25673(14) 0.0296(4) Uani d . 1 1 . .
    N N1 0.2620(7) 0.0445(4) 0.4086(4) 0.0249(13) Uani d . 1 1 . .
    N N2 0.1391(8) 0.2435(5) 0.4036(4) 0.0295(14) Uani d . 1 1 . .
    N N3 0.0833(8) 0.5128(4) 0.3314(4) 0.0261(13) Uani d . 1 1 . .
    C C1 0.3228(9) -0.0520(6) 0.4171(5) 0.0275(16) Uani d . 1 1 . .
    H H1A 0.3673 -0.0821 0.3572 0.033 Uiso calc R 1 1 . .
    C C2 0.3237(10) -0.1096(6) 0.5084(6) 0.0316(18) Uani d . 1 1 . .
    H H2A 0.3702 -0.1770 0.5113 0.038 Uiso calc R 1 1 . .
    C C3 0.2552(9) -0.0670(6) 0.5963(5) 0.0293(16) Uani d . 1 1 . .
    H H3A 0.2501 -0.1055 0.6592 0.035 Uiso calc R 1 1 . .
    C C4 0.1954(9) 0.0319(6) 0.5895(6) 0.0272(16) Uani d . 1 1 . .
    H H4A 0.1513 0.0636 0.6487 0.033 Uiso calc R 1 1 . .
    C C5 0.1999(9) 0.0854(6) 0.4950(5) 0.0257(16) Uani d . 1 1 . .
    C C6 0.1330(9) 0.1915(6) 0.4877(5) 0.0284(16) Uani d . 1 1 . .
    H H6A 0.0849 0.2213 0.5467 0.034 Uiso calc R 1 1 . .
    C C7 0.0619(11) 0.3439(5) 0.3945(6) 0.0299(17) Uani d . 1 1 . .
    C C8 -0.1065(10) 0.3615(6) 0.4214(6) 0.0308(17) Uani d . 1 1 . .
    H H8A -0.1701 0.3091 0.4527 0.037 Uiso calc R 1 1 . .
    C C9 -0.1826(10) 0.4570(6) 0.4022(6) 0.0319(18) Uani d . 1 1 . .
    H H9A -0.2995 0.4714 0.4191 0.038 Uiso calc R 1 1 . .
    C C10 -0.0815(9) 0.5309(6) 0.3574(5) 0.0254(16) Uani d . 1 1 . .
    H H10A -0.1311 0.5969 0.3447 0.030 Uiso calc R 1 1 . .
    C C11 0.1534(10) 0.4210(6) 0.3503(5) 0.0284(16) Uani d . 1 1 . .
    H H11A 0.2703 0.4080 0.3328 0.034 Uiso calc R 1 1 . .
loop_
    _atom_site_aniso_label
    _atom_site_aniso_U_11
    _atom_site_aniso_U_22
    _atom_site_aniso_U_33
    _atom_site_aniso_U_12
    _atom_site_aniso_U_13
    _atom_site_aniso_U_23
    Hg1 0.02627(19) 0.0269(2) 0.0285(2) -0.00027(12) 0.00688(13) -0.00040(11)
    Cl1 0.0333(12) 0.0627(16) 0.0536(14) -0.0076(10) -0.0097(9) 0.0062(11)
    Cl2 0.0272(9) 0.0266(10) 0.0357(9) -0.0027(7) 0.0071(7) -0.0009(8)
    N1 0.020(3) 0.028(4) 0.027(3) -0.006(3) 0.006(2) -0.001(3)
    N2 0.027(3) 0.035(4) 0.026(3) -0.008(3) 0.001(2) 0.001(3)
    N3 0.030(3) 0.022(3) 0.027(3) 0.003(3) 0.007(2) -0.003(3)
    C1 0.022(4) 0.030(4) 0.031(4) 0.000(3) 0.006(3) -0.008(3)
    C2 0.020(4) 0.032(5) 0.041(4) -0.001(3) -0.005(3) 0.004(3)
    C3 0.027(4) 0.033(4) 0.028(4) 0.000(3) 0.001(3) -0.001(3)
    C4 0.023(4) 0.033(5) 0.026(4) -0.003(3) 0.002(3) 0.002(3)
    C5 0.019(4) 0.029(4) 0.029(4) 0.001(3) 0.002(3) -0.001(3)
    C6 0.019(4) 0.038(5) 0.029(4) -0.001(3) 0.003(3) -0.002(4)
    C7 0.038(4) 0.027(4) 0.025(4) 0.004(3) 0.007(3) 0.003(3)
    C8 0.031(4) 0.033(5) 0.028(4) -0.006(3) 0.005(3) -0.002(3)
    C9 0.023(4) 0.042(5) 0.031(4) -0.001(3) 0.006(3) -0.001(4)
    C10 0.028(4) 0.029(4) 0.018(3) 0.004(3) -0.004(3) 0.002(3)
    C11 0.031(4) 0.025(4) 0.030(4) 0.004(3) 0.011(3) 0.000(3)
_geom_special_details
;
All e.s.d.'s (except the e.s.d. in the dihedral angle between two l.s. planes)
are estimated using the full covariance matrix. The cell e.s.d.'s are taken
into account individually in the estimation of e.s.d.'s in distances, angles
and torsion angles; correlations between e.s.d.'s in cell parameters are only
used when they are defined by crystal symmetry. An approximate (isotropic)
treatment of cell e.s.d.'s is used for estimating e.s.d.'s involving l.s.
planes.
;
loop_
    _geom_bond_atom_site_label_1
    _geom_bond_atom_site_label_2
    _geom_bond_site_symmetry_2
    _geom_bond_distance
    _geom_bond_publ_flag
    Hg1 N1 . 2.406(5) ?
    Hg1 Cl1 . 2.424(2) ?
    Hg1 N3 2_545 2.445(6) ?
    Hg1 Cl2 . 2.4732(17) ?
    Hg1 N2 . 2.535(6) ?
    N1 C1 . 1.347(9) ?
    N1 C5 . 1.349(8) ?
    N2 C6 . 1.272(9) ?
    N2 C7 . 1.438(9) ?
    N3 C11 . 1.327(9) ?
    N3 C10 . 1.345(8) ?
    N3 Hg1 2 2.445(6) ?
    C1 C2 . 1.384(10) ?
    C1 H1A . 0.9500 ?
    C2 C3 . 1.395(10) ?
    C2 H2A . 0.9500 ?
    C3 C4 . 1.373(11) ?
    C3 H3A . 0.9500 ?
    C4 C5 . 1.393(10) ?
    C4 H4A . 0.9500 ?
    C5 C6 . 1.480(11) ?
    C6 H6A . 0.9500 ?
    C7 C8 . 1.373(11) ?
    C7 C11 . 1.378(10) ?
    C8 C9 . 1.388(11) ?
    C8 H8A . 0.9500 ?
    C9 C10 . 1.393(10) ?
    C9 H9A . 0.9500 ?
    C10 H10A . 0.9500 ?
    C11 H11A . 0.9500 ?
loop_
    _geom_angle_atom_site_label_1
    _geom_angle_atom_site_label_2
    _geom_angle_atom_site_label_3
    _geom_angle_site_symmetry_1
    _geom_angle_site_symmetry_3
    _geom_angle
    _geom_angle_publ_flag
    N1 Hg1 Cl1 . . 121.03(14) ?
    N1 Hg1 N3 . 2_545 89.13(19) ?
    Cl1 Hg1 N3 . 2_545 101.53(15) ?
    N1 Hg1 Cl2 . . 114.93(14) ?
    Cl1 Hg1 Cl2 . . 121.44(7) ?
    N3 Hg1 Cl2 2_545 . 94.98(14) ?
    N1 Hg1 N2 . . 68.1(2) ?
    Cl1 Hg1 N2 . . 95.00(15) ?
    N3 Hg1 N2 2_545 . 156.61(19) ?
    Cl2 Hg1 N2 . . 90.30(14) ?
    C1 N1 C5 . . 117.0(6) ?
    C1 N1 Hg1 . . 124.9(4) ?
    C5 N1 Hg1 . . 118.2(5) ?
    C6 N2 C7 . . 120.5(6) ?
    C6 N2 Hg1 . . 114.9(5) ?
    C7 N2 Hg1 . . 124.3(4) ?
    C11 N3 C10 . . 118.6(6) ?
    C11 N3 Hg1 . 2 122.8(5) ?
    C10 N3 Hg1 . 2 118.6(5) ?
    N1 C1 C2 . . 123.4(6) ?
    N1 C1 H1A . . 118.3 ?
    C2 C1 H1A . . 118.3 ?
    C1 C2 C3 . . 118.9(7) ?
    C1 C2 H2A . . 120.6 ?
    C3 C2 H2A . . 120.6 ?
    C4 C3 C2 . . 118.4(7) ?
    C4 C3 H3A . . 120.8 ?
    C2 C3 H3A . . 120.8 ?
    C3 C4 C5 . . 119.4(7) ?
    C3 C4 H4A . . 120.3 ?
    C5 C4 H4A . . 120.3 ?
    N1 C5 C4 . . 122.9(7) ?
    N1 C5 C6 . . 118.0(6) ?
    C4 C5 C6 . . 119.1(6) ?
    N2 C6 C5 . . 120.9(6) ?
    N2 C6 H6A . . 119.6 ?
    C5 C6 H6A . . 119.6 ?
    C8 C7 C11 . . 119.8(7) ?
    C8 C7 N2 . . 120.9(7) ?
    C11 C7 N2 . . 119.1(6) ?
    C7 C8 C9 . . 119.2(7) ?
    C7 C8 H8A . . 120.4 ?
    C9 C8 H8A . . 120.4 ?
    C8 C9 C10 . . 117.6(7) ?
    C8 C9 H9A . . 121.2 ?
    C10 C9 H9A . . 121.2 ?
    N3 C10 C9 . . 122.8(7) ?
    N3 C10 H10A . . 118.6 ?
    C9 C10 H10A . . 118.6 ?
    N3 C11 C7 . . 122.1(7) ?
    N3 C11 H11A . . 119.0 ?
    C7 C11 H11A . . 119.0 ?
loop_
    _geom_hbond_atom_site_label_D
    _geom_hbond_atom_site_label_H
    _geom_hbond_atom_site_label_A
    _geom_hbond_site_symmetry_A
    _geom_hbond_distance_DH
    _geom_hbond_distance_HA
    _geom_hbond_distance_DA
    _geom_hbond_angle_DHA
    C4 H4A Cl2 4_566 0.95 2.82 3.700(8) 154
    C6 H6A Cl2 4_566 0.95 2.79 3.666(7) 154
    C10 H10A Cl2 2_555 0.95 2.83 3.545(8) 132
_iucr_refine_instructions_details
;
TITL k11176 in P2(1)/n
CELL 0.71073   7.5645  13.1057  12.7017  90.000  96.077  90.000
ZERR    4  0.0005  0.0009  0.0005  0.0000  0.0036  0.0000
LATT  1
SYMM 1/2 - X, 1/2 + Y, 1/2 - Z
SFAC C  H  N  Hg Cl
DISP C    0.00330   0.00160
DISP H    0.00000   0.00000
DISP N    0.00610   0.00330
DISP Hg  -2.38940   9.22660
DISP Cl   0.14840   0.15850
UNIT    44   36  12    4    8
TEMP -123
SIZE 0.15, 0.08, 0.02
ACTA
BOND $H
FMAP 2
PLAN  20
L.S.  4
WGHT      0.0613      0.0000
FVAR       0.13574
HG1   4    0.261728    0.149156    0.252996    11.00000    0.02635    0.02688 =
         0.02855   -0.00040    0.00690   -0.00027
CL1   5   -0.004459    0.168596    0.130598    11.00000    0.03343    0.06275 =
         0.05362    0.00624   -0.00961   -0.00758
CL2   5    0.510093    0.272291    0.256733    11.00000    0.02730    0.02667 =
         0.03587   -0.00087    0.00713   -0.00273
N1    3    0.262030    0.044544    0.408646    11.00000    0.02013    0.02826 =
         0.02737   -0.00053    0.00573   -0.00619
N2    3    0.139072    0.243527    0.403620    11.00000    0.02675    0.03506 =
         0.02633    0.00142    0.00049   -0.00831
N3    3    0.083283    0.512813    0.331349    11.00000    0.03005    0.02236 =
         0.02705   -0.00278    0.00731    0.00277
C1    1    0.322809   -0.052014    0.417108    11.00000    0.02239    0.03016 =
         0.03085   -0.00831    0.00614    0.00032
AFIX  43
H1A   2    0.367372   -0.082162    0.357229    11.00000   -1.20000
AFIX   0
C2    1    0.323725   -0.109588    0.508471    11.00000    0.02048    0.03189 =
         0.04082    0.00451   -0.00468   -0.00137
AFIX  43
H2A   2    0.370246   -0.176979    0.511354    11.00000   -1.20000
AFIX   0
C3    1    0.255225   -0.067051    0.596257    11.00000    0.02684    0.03262 =
         0.02820   -0.00068    0.00068   -0.00027
AFIX  43
H3A   2    0.250064   -0.105587    0.659207    11.00000   -1.20000
AFIX   0
C4    1    0.195387    0.031957    0.589467    11.00000    0.02283    0.03307 =
         0.02599    0.00201    0.00209   -0.00266
AFIX  43
H4A   2    0.151338    0.063697    0.648666    11.00000   -1.20000
AFIX   0
C5    1    0.199912    0.085369    0.494960    11.00000    0.01958    0.02880 =
         0.02922   -0.00114    0.00252    0.00090
C6    1    0.132998    0.191568    0.487779    11.00000    0.01883    0.03779 =
         0.02885   -0.00189    0.00273   -0.00104
AFIX  43
H6A   2    0.084927    0.221287    0.546742    11.00000   -1.20000
AFIX   0
C7    1    0.061847    0.343856    0.394508    11.00000    0.03801    0.02724 =
         0.02540    0.00341    0.00654    0.00346
C8    1   -0.106463    0.361519    0.421420    11.00000    0.03105    0.03287 =
         0.02871   -0.00146    0.00467   -0.00626
AFIX  43
H8A   2   -0.170010    0.309074    0.452764    11.00000   -1.20000
AFIX   0
C9    1   -0.182679    0.456967    0.402270    11.00000    0.02268    0.04275 =
         0.03147   -0.00147    0.00631   -0.00128
AFIX  43
H9A   2   -0.299518    0.471356    0.419111    11.00000   -1.20000
AFIX   0
C10   1   -0.081451    0.530916    0.357421    11.00000    0.02837    0.02914 =
         0.01762    0.00230   -0.00403    0.00352
AFIX  43
H10A  2   -0.131019    0.596940    0.344738    11.00000   -1.20000
AFIX   0
C11   1    0.153374    0.420955    0.350267    11.00000    0.03156    0.02525 =
         0.03025   -0.00007    0.01149    0.00364
AFIX  43
H11A  2    0.270303    0.407951    0.332760    11.00000   -1.20000
HKLF 4
REM  k11176 in P2(1)/n
REM R1 =  0.0415 for   2164 Fo > 4sig(Fo)  and  0.0615 for all   2837 data
REM    154 parameters refined using      0 restraints
END
REM Highest difference peak  2.448,  deepest hole -3.110,  1-sigma level  0.265
Q1    1   0.2363  0.0718  0.2449  11.00000  0.05    2.45
Q2    1   0.2765  0.2173  0.2542  11.00000  0.05    2.37
Q3    1   0.3354  0.0774  0.2794  11.00000  0.05    1.72
Q4    1   0.2154  0.0826  0.3209  11.00000  0.05    1.06
Q5    1   0.1387  0.5771  0.2758  11.00000  0.05    0.91
Q6    1   0.2663  0.2858  0.2563  11.00000  0.05    0.89
Q7    1   0.5190 -0.1576  0.6148  11.00000  0.05    0.88
Q8    1   0.1190  0.2761  0.2742  11.00000  0.05    0.82
Q9    1   0.0101  0.5206  0.2423  11.00000  0.05    0.75
Q10   1   0.1576  0.5005  0.2377  11.00000  0.05    0.74
Q11   1   0.1382  0.0237  0.2940  11.00000  0.05    0.74
Q12   1   0.3738  0.5187  0.2989  11.00000  0.05    0.73
Q13   1   0.1625  0.1741  0.1594  11.00000  0.05    0.72
Q14   1   0.5024  0.3451  0.2725  11.00000  0.05    0.72
Q15   1   0.2716  0.0144  0.3192  11.00000  0.05    0.71
Q16   1   0.0913  0.0190  0.2573  11.00000  0.05    0.69
Q17   1   0.4454 -0.1570  0.2635  11.00000  0.05    0.69
Q18   1   0.2512  0.0433  0.4616  11.00000  0.05    0.68
Q19   1   0.1487  0.2752  0.2021  11.00000  0.05    0.67
Q20   1   0.4651 -0.0166  0.6512  11.00000  0.05    0.66
;
data_global
_journal_date_recd_electronic     2012-07-23
_journal_date_accepted     2012-08-14
_journal_name_full     'Acta Crystallographica, Section E'
_journal_year     2012
_journal_volume     68
_journal_issue     10
_journal_page_first     m1244
_journal_page_last     m1244
_journal_paper_category     QM
_journal_paper_doi     10.1107/S1600536812035775
_journal_coeditor_code     CV5327
_publ_contact_author_name     'Ali Mahmoudi'
_publ_contact_author_address
;
Department of Chemistry,
Islamic Azad University University,
Karaj,
Iran
;
_publ_contact_author_email     Mahmoudi_Ali@yahoo.com
_publ_contact_author_fax     '98 263 4401414'
_publ_contact_author_phone     '98 263 4401414'
_publ_section_title
;\
<i>catena</i>-Poly[[dichloridomercury(II)]-\m-{<i>N</i>-[(<i>E</i>)-pyridin-2-\
ylmethylidene-\k<i>N</i>]pyridin-3-amine-\k^2^<i>N</i>^1^:<i>N</i>^3^}]
;
loop_
    _publ_author_name
    _publ_author_footnote
    _publ_author_address
    'Mahmoudi, Ali' .
;
Department of Chemistry,
Islamic Azad University University,
Karaj,
Iran
;
    'Dehghanpour, Saeed' .
;
Department of Chemistry
Alzahra University
Tehran
Iran
;
    'Najafi, Leila' .
;
Department of Chemistry,
Islamic Azad University University,
Karaj,
Iran
;
    'Khalafbeigi, Mohammad' .
;
Department of Chemistry,
Islamic Azad University University,
Karaj,
Iran
;
