# Supplementary material for: catena-Poly[[dichloridomercury(II)]-μ-{N-[(E)-pyridin-2-yl­methyl­idene-κN]pyridin-3-amine-κ2 N 1:N 3}]
Source: Acta Crystallogr Sect E Struct Rep Online. 2012 Sep 5;68(Pt 10):m1244. doi: 10.1107/S1600536812035775 (PMC3470133; doi:10.1107/S1600536812035775)
Supplement: Supplementary file 2 [file e-68-m1244-Isup2.hkl]

# 
# h,k,l, Fc-squared, Fo-squared, sigma(Fo-squared) and status flag 
# 
data_I
_shelx_title ' k11176 in P2(1)/n' 
_shelx_refln_list_code          4 
_shelx_F_calc_maximum      345.51 
_exptl_crystal_F_000       840.00 
_reflns_d_resolution_high  0.7707 
 
loop_ 
 _symmetry_equiv_pos_as_xyz 
 'x, y, z' 
 '-x+1/2, y+1/2, -z+1/2' 
 '-x, -y, -z' 
 'x-1/2, -y-1/2, z-1/2' 
 
_cell_length_a     7.5645 
_cell_length_b    13.1057 
_cell_length_c    12.7017 
_cell_angle_alpha  90.000 
_cell_angle_beta   96.077 
_cell_angle_gamma  90.000 
 
_shelx_F_squared_multiplier     1.000 
 
loop_ 
 _refln_index_h 
 _refln_index_k 
 _refln_index_l 
 _refln_F_squared_calc 
 _refln_F_squared_meas 
 _refln_F_squared_sigma 
 _refln_observed_status 
   2   0   0    62881.75    64224.30   1645.20 o 
   4   0   0    57750.53    61370.02   1612.39 o 
   6   0   0     8535.43     8982.28    350.74 o 
   8   0   0    10407.32    11071.03    725.02 o 
   1   1   0     3270.73     3227.75     83.70 o 
   2   1   0     1537.01     1667.48     65.11 o 
   3   1   0     7093.43     7651.38    156.33 o 
   4   1   0     1552.62     1626.94     74.68 o 
   5   1   0       99.14      134.12     40.63 o 
   6   1   0     2370.30     2745.63    150.70 o 
   7   1   0     2665.99     2490.22    187.59 o 
   8   1   0     3221.63     3177.28    354.90 o 
   9   1   0      265.47       72.82    120.03 o 
   0   2   0     4999.42     3593.79    110.75 o 
   1   2   0    74721.16    70304.63   1277.70 o 
   2   2   0     2853.90     3341.12     92.62 o 
   3   2   0    50818.74    54887.36   1035.54 o 
   4   2   0     7248.95     7790.99    215.89 o 
   5   2   0    23207.47    24097.56    532.04 o 
   6   2   0       41.99       16.83     51.75 o 
   7   2   0    11586.04    12398.54    480.97 o 
   8   2   0     3358.74     3316.26    230.72 o 
   9   2   0     3198.36     3296.59    248.64 o 
   1   3   0     5073.12     4723.05    123.56 o 
   2   3   0        3.16       66.20     22.39 o 
   3   3   0     8406.89     8824.65    213.05 o 
   4   3   0      100.59      144.32     57.12 o 
   5   3   0      828.00      938.37     70.89 o 
   6   3   0      117.09      103.74     51.21 o 
   7   3   0     5975.93     6245.55    297.62 o 
   8   3   0      168.05      185.67    234.52 o 
   9   3   0      914.60      783.12    180.91 o 
   0   4   0    31259.65    23003.38    730.58 o 
   1   4   0    25443.30    20751.23    437.39 o 
   2   4   0    46092.25    44071.24    856.56 o 
   3   4   0    10490.57    11075.58    392.78 o 
   4   4   0    20115.35    21187.22    455.81 o 
   5   4   0     4939.18     5401.34    162.71 o 
   6   4   0    11014.38    11437.21    274.42 o 
   7   4   0     3712.52     3909.38    242.06 o 
   8   4   0     3277.89     3346.18    247.77 o 
   9   4   0     1792.40     1323.30    289.68 o 
   1   5   0     2834.21     2278.10     78.41 o 
   2   5   0     4870.64     4849.01    132.22 o 
   3   5   0      207.74      143.88     37.81 o 
   4   5   0     3380.93     3828.78    143.24 o 
   5   5   0     1066.48     1202.35     93.04 o 
   6   5   0     3201.38     3322.24    191.17 o 
   7   5   0     1032.19      832.23    234.53 o 
   8   5   0     1769.06     2007.27    246.75 o 
   9   5   0       90.36      214.26    129.20 o 
   0   6   0    28948.46    22705.93    718.03 o 
   1   6   0    10836.11     8570.57    231.06 o 
   2   6   0    13871.63    12161.31    327.44 o 
   3   6   0    10924.63    10779.49    253.73 o 
   4   6   0    16587.20    17263.09    409.00 o 
   5   6   0     7066.86     7289.52    268.60 o 
   6   6   0    10223.82    10998.59    430.63 o 
   7   6   0     4072.45     4086.83    297.77 o 
   8   6   0     2985.07     3050.38    284.79 o 
   9   6   0      859.21      813.98    170.77 o 
   1   7   0     2957.66     2550.48     86.20 o 
   2   7   0      324.26      260.01     59.64 o 
   3   7   0      412.41      398.88     49.51 o 
   4   7   0      343.52      431.01     55.04 o 
   5   7   0     1852.46     1788.14    104.13 o 
   6   7   0      443.00      545.24     94.18 o 
   7   7   0     2122.28     2469.82    206.06 o 
   8   7   0       17.78       30.71    101.02 o 
   0   8   0     2769.40     2254.28    225.55 o 
   1   8   0    37225.70    33329.93    634.97 o 
   2   8   0     1438.67     1310.49     77.24 o 
   3   8   0    28197.07    27414.31    647.13 o 
   4   8   0     1283.30     1253.22     88.62 o 
   5   8   0    10322.74    10751.76    433.43 o 
   6   8   0     1462.02     1413.01    149.39 o 
   7   8   0     6667.72     7477.95    505.45 o 
   8   8   0      379.54      292.86    132.43 o 
   1   9   0      324.53      269.88     47.00 o 
   2   9   0      822.97      751.30     89.43 o 
   3   9   0      272.78      148.94     50.29 o 
   4   9   0     1971.50     1904.38    122.67 o 
   6   9   0      840.79      710.87    149.19 o 
   7   9   0      448.76      454.82    251.91 o 
   8   9   0     1465.55     1330.86    177.10 o 
   0  10   0    33915.43    34600.19   1125.83 o 
   1  10   0      702.77      852.80     84.82 o 
   2  10   0    19963.22    18362.45    460.03 o 
   3  10   0        6.14       25.71     51.81 o 
   4  10   0    16516.82    16169.95    618.35 o 
   5  10   0      175.69      308.43     91.06 o 
   6  10   0     6617.07     6755.97    448.66 o 
   7  10   0        3.54      -22.07    100.44 o 
   1  11   0        8.25      -13.15     52.51 o 
   2  11   0       52.06       58.85     54.37 o 
   3  11   0     1291.91     1212.65    180.71 o 
   4  11   0      760.01      703.35    114.95 o 
   5  11   0      272.04      205.70    103.03 o 
   6  11   0      708.28      720.17    120.38 o 
   7  11   0     1123.08     1304.60    187.78 o 
   0  12   0     1440.02     1828.87    242.40 o 
   1  12   0    12884.56    13955.81    575.09 o 
   2  12   0      195.72       93.62     79.53 o 
   3  12   0     9381.19     8592.48    441.10 o 
   4  12   0      688.11      538.91    110.64 o 
   5  12   0     6724.90     6621.03    560.35 o 
   6  12   0      169.46      129.04     96.14 o 
   1  13   0       88.31       79.38     91.73 o 
   2  13   0      169.02       17.40    135.33 o 
   3  13   0     1083.23     1317.92    134.85 o 
   4  13   0      216.78      -89.82    130.46 o 
   5  13   0       41.75      131.93    113.32 o 
   6  13   0       77.90     -160.60    160.60 o 
   0  14   0     6173.28     7098.07    515.24 o 
   1  14   0     2755.54     3073.14    237.59 o 
   2  14   0     5003.93     5922.32    349.38 o 
   3  14   0     2042.62     2234.79    270.70 o 
   4  14   0     4344.10     4395.36    329.74 o 
   5  14   0     1370.46     1131.68    164.10 o 
   1  15   0      291.07      -29.35    235.88 o 
   2  15   0      195.93      252.59    143.32 o 
   3  15   0      111.96      108.35    121.17 o 
   4  15   0      385.42      102.61    189.11 o 
   0  16   0     4570.83     6315.43    611.43 o 
   1  16   0     2293.33     2671.63    255.28 o 
   2  16   0     1863.05     1777.09    212.99 o 
   3  16   0     1432.63     1510.30    192.15 o 
  -9   0   1     4367.33     4208.84    419.58 o 
  -7   0   1    11523.13    12339.55    663.61 o 
  -5   0   1    36651.64    39066.88   2140.56 o 
  -3   0   1    29751.51    30656.60   1810.66 o 
  -1   0   1    68404.41    70319.98   2272.39 o 
   1   0   1   119379.79   114526.78   3874.05 o 
   3   0   1    83934.40    89370.80   2306.26 o 
   5   0   1    12207.17    12627.26    421.92 o 
   7   0   1    15856.90    16653.83    848.94 o 
   9   0   1     2609.64     2275.62    294.58 o 
  -9   1   1     1483.46     1386.57    168.07 o 
  -8   1   1     1077.48     1242.27    161.69 o 
  -7   1   1     2049.46     2011.13    155.15 o 
  -6   1   1     1802.94     1764.74     95.25 o 
  -5   1   1     4307.59     4403.85    136.17 o 
  -4   1   1      469.39      477.95     53.66 o 
  -3   1   1      712.83      749.57     25.35 o 
  -2   1   1     2354.08     2478.34     64.18 o 
  -1   1   1      142.51      117.09     16.32 o 
   1   1   1     1467.77     1538.53     81.46 o 
   2   1   1    19265.18    20540.29    367.38 o 
   3   1   1       38.08       78.45     23.97 o 
   4   1   1     2932.80     3546.38    109.81 o 
   5   1   1     4037.63     4381.15    143.46 o 
   6   1   1     1857.99     1980.57    102.98 o 
   7   1   1     2247.66     2122.25    173.17 o 
   8   1   1      668.01      400.85    200.82 o 
   9   1   1     2561.55     2662.90    242.09 o 
  -9   2   1      159.13       58.20    115.91 o 
  -8   2   1     8022.85     7669.11    419.71 o 
  -7   2   1     1934.74     1920.35    165.24 o 
  -6   2   1    16743.60    17635.50    426.55 o 
  -5   2   1     2533.60     2482.37     78.52 o 
  -4   2   1    34361.75    36153.39    900.49 o 
  -3   2   1     3254.51     3341.92     96.73 o 
  -2   2   1    36636.38    37150.24    729.97 o 
  -1   2   1    11922.72    11699.04    258.86 o 
   0   2   1    76963.61    54750.43    916.89 o 
   1   2   1     5241.15     5019.88    126.88 o 
   2   2   1    80090.11    82355.97   1495.81 o 
   3   2   1    10334.38    11081.28    248.79 o 
   4   2   1    55376.83    58382.55   1182.39 o 
   5   2   1      359.65      520.53     84.91 o 
   6   2   1    15928.50    17023.08    443.74 o 
   7   2   1     1024.22      763.97    130.98 o 
   8   2   1     6717.75     6764.71    489.42 o 
   9   2   1       60.24       59.45    168.31 o 
  -9   3   1      213.14       20.66    111.40 o 
  -8   3   1     2578.61     2726.01    227.55 o 
  -7   3   1     1351.28     1224.66    131.70 o 
  -6   3   1     3202.83     3227.75    157.12 o 
  -5   3   1      590.63      650.26     79.00 o 
  -4   3   1     6264.10     6730.19    187.80 o 
  -3   3   1     1070.56     1265.96     54.77 o 
  -2   3   1       14.92        4.58     17.94 o 
  -1   3   1      286.20      331.59     23.71 o 
   0   3   1     1412.41     1064.61     44.07 o 
   1   3   1     3380.74     3272.91     94.77 o 
   2   3   1     2449.51     2489.13     90.76 o 
   3   3   1     3682.60     3890.26    113.04 o 
   4   3   1       95.62      123.63     38.73 o 
   5   3   1       87.95      154.47     29.20 o 
   6   3   1     5280.44     5413.57    179.37 o 
   7   3   1     1492.15     1554.09    165.42 o 
   8   3   1     1157.02      996.97    149.58 o 
   9   3   1       39.81       81.60    197.29 o 
  -9   4   1     2562.76     2016.41    207.38 o 
  -8   4   1     1866.65     2050.69    188.01 o 
  -7   4   1     3934.48     3802.58    231.53 o 
  -6   4   1     4674.84     4662.44    204.81 o 
  -5   4   1    20615.59    21740.38    511.83 o 
  -4   4   1    13403.27    14236.97    324.59 o 
  -3   4   1    33732.22    34260.38    708.39 o 
  -2   4   1    21994.61    21413.73    443.05 o 
  -1   4   1    54186.94    45368.84    903.39 o 
   0   4   1    22838.95    17097.08    350.27 o 
   1   4   1    32191.86    28712.24    585.09 o 
   2   4   1    19646.93    18968.89    585.84 o 
   3   4   1    27320.40    28963.62    577.73 o 
   4   4   1     5209.08     5427.94    152.19 o 
   5   4   1    14633.71    15626.44    391.92 o 
   6   4   1      916.95      874.88     84.37 o 
   7   4   1     5182.62     5452.03    320.20 o 
   8   4   1     1266.02     1355.51    175.41 o 
   9   4   1     2443.26     2182.02    348.65 o 
  -9   5   1      778.30      490.20    151.00 o 
  -8   5   1       72.40      137.62    142.40 o 
  -7   5   1     4791.88     4512.36    248.79 o 
  -6   5   1       29.13       82.51     68.43 o 
  -5   5   1      714.46      695.82     68.47 o 
  -4   5   1       49.57      -27.53     36.87 o 
  -3   5   1     9598.25    10250.60    242.35 o 
  -2   5   1        1.80       60.93     32.62 o 
  -1   5   1     1372.50     1369.79     67.39 o 
   0   5   1      936.41      802.16     43.78 o 
   1   5   1     4465.83     4078.45    110.62 o 
   2   5   1      128.85       48.73     27.13 o 
   3   5   1    11205.87    11495.60    275.04 o 
   4   5   1     1259.44     1477.41     82.54 o 
   5   5   1     1655.21     1749.15    101.43 o 
   6   5   1      169.40      112.90    101.24 o 
   7   5   1     2910.86     3155.73    210.78 o 
   8   5   1       13.30     -132.48    132.48 o 
   9   5   1      760.42      678.74    236.96 o 
  -9   6   1     2570.32     2342.73    390.77 o 
  -8   6   1     1675.82     1589.42    190.56 o 
  -7   6   1     3483.31     3842.59    239.58 o 
  -6   6   1     1895.30     2000.33    168.76 o 
  -5   6   1    21586.07    22436.35    546.96 o 
  -4   6   1    16712.30    17095.49    422.52 o 
  -3   6   1    17960.98    17349.12    371.86 o 
  -2   6   1    16101.77    15465.21    401.88 o 
  -1   6   1    32121.02    25572.54    504.30 o 
   0   6   1    23733.31    19493.30    435.12 o 
   1   6   1    25234.22    20532.53    502.53 o 
   2   6   1     9643.74     9034.38    214.04 o 
   3   6   1    22478.67    23011.81    518.74 o 
   4   6   1    11011.87    11395.07    305.63 o 
   5   6   1    10640.14    11539.08    321.95 o 
   6   6   1     1264.27     1508.65    138.68 o 
   7   6   1     6534.52     6769.07    382.83 o 
   8   6   1     2384.26     2512.17    242.44 o 
   9   6   1     1196.52      925.03    209.83 o 
  -8   7   1     2943.58     3420.62    268.18 o 
  -7   7   1      773.27      861.22    472.84 o 
  -6   7   1     2715.67     3482.93    228.01 o 
  -5   7   1      737.47      800.70     76.92 o 
  -4   7   1     1864.59     1833.47     93.75 o 
  -3   7   1     2117.67     2067.71     90.62 o 
  -2   7   1      402.80      376.09     47.37 o 
  -1   7   1      782.81      689.09     48.93 o 
   0   7   1     2255.02     2298.71     89.79 o 
   1   7   1      252.42      210.51     35.49 o 
   2   7   1      755.44      731.53     58.17 o 
   3   7   1     2041.89     2050.49     89.71 o 
   4   7   1     1569.72     1572.11     92.72 o 
   5   7   1       32.81      135.44     67.87 o 
   6   7   1     1739.83     1881.74    162.04 o 
   7   7   1      989.58      746.13    158.97 o 
   8   7   1     2111.09     2088.63    216.55 o 
  -8   8   1     6507.35     6847.43    598.12 o 
  -7   8   1     1036.72     1160.92    146.04 o 
  -6   8   1     6967.48     7307.51    517.14 o 
  -5   8   1     2111.18     2019.28    159.02 o 
  -4   8   1    25025.45    24757.32    651.89 o 
  -3   8   1     4045.07     3663.23    144.65 o 
  -2   8   1    15628.23    13684.27    476.83 o 
  -1   8   1     2865.28     2514.08     90.77 o 
   0   8   1    48566.81    43341.88    896.68 o 
   1   8   1     6049.34     5496.51    152.87 o 
   2   8   1    13849.93    12411.41    464.25 o 
   3   8   1     1626.38     1716.57     91.61 o 
   4   8   1    25141.10    24905.95    610.91 o 
   5   8   1     1599.04     1727.41    167.94 o 
   6   8   1     4948.77     5539.27    323.65 o 
   7   8   1      822.29      631.49    148.03 o 
   8   8   1     4997.82     5014.61    352.51 o 
  -8   9   1      370.67      441.70    228.54 o 
  -7   9   1      952.42      893.82    218.76 o 
  -6   9   1       39.06      -70.22     74.30 o 
  -5   9   1      960.80     1258.70    139.73 o 
  -4   9   1      980.86      908.33     99.62 o 
  -3   9   1      151.98       74.51     43.21 o 
  -2   9   1       79.12      113.99     40.42 o 
  -1   9   1      648.15      573.15     61.55 o 
   0   9   1       72.70      120.26     56.87 o 
   1   9   1      663.62      627.65     59.09 o 
   2   9   1     1082.78     1110.67     74.92 o 
   3   9   1      875.71      860.93     74.23 o 
   4   9   1      785.51      759.39    106.29 o 
   5   9   1     2538.29     2641.80    192.32 o 
   6   9   1     1159.97     1382.11    217.40 o 
   7   9   1     1489.44     1346.91    175.66 o 
   8   9   1      558.31      659.81    198.48 o 
  -7  10   1     4587.80     4848.03    349.65 o 
  -6  10   1      839.75      852.24    137.84 o 
  -5  10   1    11302.07    11611.42    515.72 o 
  -4  10   1      981.40      761.63    117.54 o 
  -3  10   1    17937.84    16625.26    500.29 o 
  -2  10   1      792.77      783.09     69.35 o 
  -1  10   1    22772.92    21724.14    531.61 o 
   0  10   1      298.34      326.09     63.31 o 
   1  10   1    22865.94    21328.57    471.79 o 
   2  10   1     1607.47     1316.10    101.05 o 
   3  10   1    18997.16    17618.85    455.36 o 
   4  10   1      618.69      590.24    171.75 o 
   5  10   1     8016.18     8136.04    406.88 o 
   6  10   1      479.56      342.14    132.61 o 
   7  10   1     4531.81     4412.71    405.99 o 
  -7  11   1     1033.13     1011.70    191.54 o 
  -6  11   1      996.87      924.68    277.73 o 
  -5  11   1      839.11      504.06    107.57 o 
  -4  11   1      136.92       96.74    145.11 o 
  -3  11   1      640.32      403.16    113.86 o 
  -2  11   1       24.50       81.58    155.98 o 
  -1  11   1      308.52      310.81     69.47 o 
   0  11   1       25.31       48.75     56.80 o 
   1  11   1       99.17      102.76     59.79 o 
   2  11   1       73.47       58.00     92.07 o 
   3  11   1      266.31      337.34     91.76 o 
   4  11   1     1033.13      914.45    192.13 o 
   5  11   1      470.22      360.77    110.38 o 
   6  11   1      789.11      601.47    157.89 o 
   7  11   1      529.80      392.40    179.35 o 
  -6  12   1     6429.06     6605.89    464.00 o 
  -5  12   1      313.37      314.32    102.15 o 
  -4  12   1     7182.49     7098.25    373.92 o 
  -3  12   1       50.26      -34.43     95.44 o 
  -2  12   1    20595.12    21345.18    653.24 o 
  -1  12   1     1567.37     1428.79    368.76 o 
   0  12   1     8179.54     9150.54    637.52 o 
   1  12   1     1173.61     1309.24    145.66 o 
   2  12   1    17568.36    17817.42    543.89 o 
   3  12   1      781.44      737.80    136.15 o 
   4  12   1     6301.21     5811.85    356.04 o 
   5  12   1      207.93      154.27    156.26 o 
   6  12   1     4886.63     5491.66    388.91 o 
  -6  13   1      697.56      653.03    162.58 o 
  -5  13   1      290.84      197.02    110.61 o 
  -4  13   1      178.07      173.02    121.16 o 
  -3  13   1       26.94      -37.77    104.48 o 
  -2  13   1      323.24      400.26    288.87 o 
  -1  13   1      304.62      341.00    206.53 o 
   0  13   1      129.74      -46.20    130.44 o 
   1  13   1        1.98      -13.54     99.03 o 
   2  13   1      663.52      678.71    139.31 o 
   3  13   1        3.34      -20.92    274.74 o 
   4  13   1      310.61      333.15    118.90 o 
   5  13   1      529.67      485.83    148.65 o 
   6  13   1     1070.93     1039.04    210.02 o 
  -5  14   1     2881.23     2784.54    242.82 o 
  -4  14   1      731.69      574.28    160.41 o 
  -3  14   1     4769.36     4962.96    287.18 o 
  -2  14   1     3777.03     4606.35    283.18 o 
  -1  14   1     6187.72     7609.91    414.09 o 
   0  14   1     1788.62     2457.44    214.95 o 
   1  14   1     7418.00     8428.13    465.68 o 
   2  14   1     2474.45     2331.31    347.29 o 
   3  14   1     4063.06     4020.43    241.35 o 
   4  14   1      755.82      738.27    152.29 o 
   5  14   1     3071.25     2919.11    250.54 o 
  -4  15   1        1.23      123.20    114.95 o 
  -3  15   1       49.11      108.97    119.14 o 
  -2  15   1       70.67      109.36    108.64 o 
  -1  15   1       96.76      333.39    259.25 o 
   0  15   1        5.05       48.55    112.51 o 
   1  15   1      443.13      397.35    159.78 o 
   2  15   1       24.43      177.24    367.95 o 
   3  15   1      233.14      -45.31    142.43 o 
   4  15   1       79.66      287.80    124.71 o 
  -3  16   1     2542.30     2719.80    296.75 o 
  -2  16   1     1582.57     1258.53    194.25 o 
  -1  16   1     2758.63     3124.15    278.59 o 
   0  16   1     2990.54     4148.03    311.84 o 
   1  16   1     2928.50     3295.44    306.29 o 
   2  16   1     1260.84     1380.48    270.66 o 
   3  16   1     2739.96     2697.49    268.49 o 
  -8   0   2    13422.75    13242.85    861.44 o 
  -6   0   2    18663.34    18807.66    651.25 o 
  -4   0   2    75698.99    79302.33   2648.19 o 
  -2   0   2    26782.90    26126.21    589.50 o 
   0   0   2    62762.13    64065.62   1667.14 o 
   2   0   2    22954.86    22395.02    533.93 o 
   4   0   2    40849.26    42847.16   1223.00 o 
   6   0   2    11331.06    12689.43    455.79 o 
   8   0   2     6176.95     6844.26    534.80 o 
  -9   1   2      930.60      664.04    149.19 o 
  -8   1   2     2609.09     2768.17    214.30 o 
  -7   1   2     1767.63     1935.68    152.80 o 
  -6   1   2      494.47      545.38     57.55 o 
  -5   1   2      819.33      816.06     67.94 o 
  -4   1   2     9638.19    10087.22    188.65 o 
  -3   1   2      771.78      908.53     33.81 o 
  -2   1   2        6.80       21.21     12.50 o 
  -1   1   2       16.88       31.71     10.85 o 
   0   1   2     1086.94      959.16     48.33 o 
   1   1   2      599.51      655.33     25.30 o 
   2   1   2    12541.46    13366.34    267.25 o 
   3   1   2     1678.68     1917.26     51.83 o 
   4   1   2     1378.63     1399.10     54.28 o 
   5   1   2      750.85      853.75     66.72 o 
   6   1   2     3883.65     4078.75    148.51 o 
   7   1   2     1621.59     1763.88    167.29 o 
   8   1   2     1736.84     1723.49    235.88 o 
   9   1   2      801.65      591.55    137.34 o 
  -9   2   2     5037.24     5188.88    338.15 o 
  -8   2   2     1332.85     1496.95    484.26 o 
  -7   2   2     7609.66     8219.61    339.11 o 
  -6   2   2       62.77      135.85     56.88 o 
  -5   2   2    34471.36    35308.32    607.80 o 
  -4   2   2     9558.59     9725.88    227.69 o 
  -3   2   2    40665.97    42925.04    745.82 o 
  -2   2   2      520.30      550.79     32.96 o 
  -1   2   2   101206.45    92053.87   2294.78 o 
   0   2   2    18979.04    15333.82    714.30 o 
   1   2   2    29717.86    29347.77    589.41 o 
   2   2   2     9874.30    10590.58    222.29 o 
   3   2   2    51891.71    54031.30    935.39 o 
   4   2   2    15746.11    16013.60    302.54 o 
   5   2   2    15516.27    16117.92    435.08 o 
   6   2   2      449.97      495.41     73.60 o 
   7   2   2     9114.32    10219.88    453.10 o 
   8   2   2      598.40      696.01    266.04 o 
   9   2   2     1927.61     1781.46    202.65 o 
  -9   3   2     1422.99     1306.49    169.30 o 
  -8   3   2       54.44       66.68     91.18 o 
  -7   3   2     2607.23     2931.80    187.58 o 
  -6   3   2     1011.31     1033.86    114.26 o 
  -5   3   2     2397.65     2380.92     95.51 o 
  -4   3   2       16.96       36.71     26.04 o 
  -3   3   2     5137.25     5551.67    144.19 o 
  -2   3   2      221.90      193.91     29.17 o 
  -1   3   2      584.83      631.08     31.58 o 
   0   3   2      229.57      220.34     35.16 o 
   1   3   2      276.23      451.64     30.27 o 
   2   3   2     2356.39     2602.64     90.04 o 
   3   3   2     3848.04     4117.42    122.19 o 
   4   3   2     2442.06     2718.25     80.15 o 
   5   3   2     2250.06     2343.85    111.12 o 
   6   3   2     2541.31     2151.04    144.26 o 
   7   3   2     3220.99     3307.83    211.33 o 
   8   3   2      298.14      236.53    121.03 o 
   9   3   2     1812.92     1689.46    202.93 o 
  -9   4   2     1468.16     1046.23    231.53 o 
  -8   4   2     3721.69     3553.47    254.57 o 
  -7   4   2     2105.00     1920.90    186.73 o 
  -6   4   2    10895.95    11092.97    308.97 o 
  -5   4   2    10603.45    11082.33    254.04 o 
  -4   4   2    14740.13    15685.78    353.16 o 
  -3   4   2     7452.13     7781.22    189.89 o 
  -2   4   2    58758.62    55027.34   1065.00 o 
  -1   4   2    39307.08    33631.53    672.13 o 
   0   4   2    23705.86    17586.63    391.31 o 
   1   4   2     9160.22     8174.95    198.62 o 
   2   4   2    47941.37    48120.70    941.37 o 
   3   4   2    28916.24    30469.30    605.50 o 
   4   4   2    16956.66    18427.25    436.06 o 
   5   4   2     7753.54     8234.83    218.41 o 
   6   4   2    14638.57    14976.08    826.90 o 
   7   4   2     2809.11     3078.24    220.96 o 
   8   4   2     2816.96     2763.16    232.01 o 
   9   4   2      485.51      324.25    134.46 o 
  -9   5   2      306.96      240.37    141.87 o 
  -8   5   2     3838.67     3847.05    357.89 o 
  -7   5   2       73.58       67.71     31.85 o 
  -6   5   2     1595.73     1586.84     93.09 o 
  -5   5   2      626.14      683.55     61.31 o 
  -4   5   2     5257.68     5690.60    158.02 o 
  -3   5   2      396.21      414.82     52.13 o 
  -2   5   2      689.21      782.14     42.72 o 
  -1   5   2      667.72      588.26     36.55 o 
   0   5   2      539.30      505.20     34.03 o 
   1   5   2        1.33        9.62     26.75 o 
   2   5   2     1036.16      875.77     65.90 o 
   3   5   2     1396.47     1340.64    120.02 o 
   4   5   2      186.14      233.94     41.19 o 
   5   5   2      612.00      654.77     71.62 o 
   6   5   2     6720.01     7215.63    501.36 o 
   7   5   2        3.11        2.93     26.69 o 
   8   5   2      378.51      172.62    104.23 o 
   9   5   2        4.12     -136.85    136.85 o 
  -9   6   2      939.71      817.85    182.13 o 
  -8   6   2     2053.77     2052.31    197.63 o 
  -7   6   2     3231.30     3356.68    226.80 o 
  -6   6   2     8829.71     8946.68    350.45 o 
  -5   6   2     3413.04     3774.47    152.91 o 
  -4   6   2    18556.90    19703.51    659.03 o 
  -3   6   2    13720.59    13917.52    316.87 o 
  -2   6   2    40281.76    36701.83    746.08 o 
  -1   6   2    28201.85    24353.51    452.77 o 
   0   6   2    27500.94    22285.97    458.24 o 
   1   6   2    16575.34    14254.32    326.95 o 
   2   6   2    32471.16    31079.01    619.29 o 
   3   6   2    14678.02    15029.39    344.81 o 
   4   6   2     9005.90     9212.85    269.70 o 
   5   6   2     7430.86     7713.99    273.35 o 
   6   6   2    10007.19    10542.84    358.38 o 
   7   6   2     2686.98     2930.32    217.85 o 
   8   6   2     1530.57     1261.45    204.90 o 
  -8   7   2      122.88       36.11    103.84 o 
  -7   7   2      772.96      961.33    134.18 o 
  -6   7   2       41.77      149.49    113.32 o 
  -5   7   2     4271.64     4097.64    150.05 o 
  -4   7   2        6.25       27.15     56.80 o 
  -3   7   2       76.73      108.87     40.61 o 
  -2   7   2      424.59      389.43     54.99 o 
  -1   7   2      876.16      737.34     51.34 o 
   0   7   2     1793.59     1557.28     68.37 o 
   1   7   2     1593.66     1282.47     62.14 o 
   2   7   2     1695.39     1611.15    137.13 o 
   3   7   2      385.51      381.70     49.79 o 
   4   7   2        4.78       39.91     48.87 o 
   5   7   2     3805.13     3970.27    203.67 o 
   6   7   2      814.32      920.00    103.54 o 
   7   7   2     1983.74     2086.29    205.51 o 
   8   7   2        8.01     -126.17    126.17 o 
  -8   8   2      708.96      697.81    214.14 o 
  -7   8   2     6009.65     5715.04    363.05 o 
  -6   8   2     1021.02     1080.46    140.60 o 
  -5   8   2    16856.32    17831.59    554.02 o 
  -4   8   2     2998.57     2967.46    237.38 o 
  -3   8   2    18945.84    17674.97    462.81 o 
  -2   8   2     2061.54     1796.65     85.78 o 
  -1   8   2    37108.77    33503.17    634.06 o 
   0   8   2     7833.49     7542.13    206.69 o 
   1   8   2    21063.90    18028.27    391.42 o 
   2   8   2     3972.03     3742.88    134.59 o 
   3   8   2    23618.09    22633.01    531.12 o 
   4   8   2     3850.13     4104.09    184.82 o 
   5   8   2     5808.77     5985.53    434.80 o 
   6   8   2      842.51      872.40    124.22 o 
   7   8   2     6186.56     7018.53    430.76 o 
   8   8   2      629.64      316.96    162.44 o 
  -8   9   2      714.68      449.50    138.38 o 
  -7   9   2       87.51      266.15    156.96 o 
  -6   9   2     1047.37     1095.25    132.01 o 
  -5   9   2     1429.31     1517.05    149.27 o 
  -4   9   2      718.17      736.51    123.38 o 
  -3   9   2       57.30       20.82     48.76 o 
  -2   9   2      149.35      187.77     44.15 o 
  -1   9   2      254.88      160.03     54.21 o 
   0   9   2       13.29        9.15     40.86 o 
   1   9   2     1361.28     1392.48     74.89 o 
   2   9   2      182.93       63.36     50.59 o 
   3   9   2       12.46       67.64     51.85 o 
   4   9   2     1165.68     1152.50    195.12 o 
   5   9   2     1706.29     1717.86    251.91 o 
   6   9   2     1003.90     1137.71    136.21 o 
   7   9   2       59.14      145.07    165.97 o 
   8   9   2     1340.79     1207.40    307.35 o 
  -7  10   2       12.14     -143.22    143.22 o 
  -6  10   2     7001.76     8077.73    454.21 o 
  -5  10   2       16.70      138.17    139.68 o 
  -4  10   2    15944.10    16374.43    606.44 o 
  -3  10   2      290.39      194.72     71.29 o 
  -2  10   2    22672.21    21427.28    495.92 o 
  -1  10   2      180.94      171.41     71.23 o 
   0  10   2    22647.79    22134.37    540.55 o 
   1  10   2     1404.39     1428.96     83.60 o 
   2  10   2    15726.12    14351.46    364.18 o 
   3  10   2      223.26      391.80     81.05 o 
   4  10   2    10849.10    10487.21    476.20 o 
   5  10   2       74.17       89.92    104.35 o 
   6  10   2     4258.36     4441.07    319.28 o 
   7  10   2      180.97      438.98    165.32 o 
  -7  11   2      779.73      671.03    149.18 o 
  -6  11   2      192.34       42.48    134.95 o 
  -5  11   2       77.91       98.99     97.92 o 
  -4  11   2     1056.79      896.44    254.63 o 
  -3  11   2      689.22      639.40    232.70 o 
  -2  11   2       10.84      -13.83     63.40 o 
  -1  11   2     1861.38     1794.56    140.64 o 
   0  11   2      343.06      320.92     87.78 o 
   1  11   2        2.62       22.89     60.99 o 
   2  11   2      417.85      305.91     69.29 o 
   3  11   2      755.75      545.42     99.73 o 
   4  11   2      178.69      218.52     83.54 o 
   5  11   2       60.58      -88.67     88.67 o 
   6  11   2     1723.55     1850.61    303.27 o 
   7  11   2     1092.66      806.22    180.41 o 
  -6  12   2      210.22      151.70    114.40 o 
  -5  12   2     5538.27     5995.89    633.72 o 
  -4  12   2      276.57      145.83     90.11 o 
  -3  12   2    10405.12     9520.84    463.32 o 
  -2  12   2      115.66      150.59    111.96 o 
  -1  12   2    15640.35    17288.63    645.83 o 
   0  12   2     1160.20     1173.23    235.33 o 
   1  12   2    12182.91    12381.97    529.76 o 
   2  12   2     2730.41     2874.73    179.05 o 
   3  12   2     9536.24     8950.16    445.56 o 
   4  12   2      485.14      385.22    217.40 o 
   5  12   2     8095.09     7580.15    476.73 o 
   6  12   2      385.35      326.64    137.61 o 
  -6  13   2       27.96     -109.75    109.75 o 
  -5  13   2      582.44      279.92    186.15 o 
  -4  13   2        4.64      174.72    117.12 o 
  -3  13   2     1116.80     1307.90    152.64 o 
  -2  13   2       24.38       59.13    104.72 o 
  -1  13   2        0.15       78.07    107.68 o 
   0  13   2      298.27      346.29     96.37 o 
   1  13   2      287.60      198.07    109.57 o 
   2  13   2       41.73      122.07    113.42 o 
   3  13   2     1939.44     1788.09    300.55 o 
   4  13   2      343.83      168.51    120.25 o 
   5  13   2      275.67      142.25    158.16 o 
   6  13   2      214.36      333.21    159.37 o 
  -5  14   2     2179.59     1982.15    218.52 o 
  -4  14   2     4067.70     4110.57    257.89 o 
  -3  14   2     1119.53     1067.95    172.11 o 
  -2  14   2     4946.64     6264.75    572.03 o 
  -1  14   2     2661.21     3387.69    268.05 o 
   0  14   2     8328.75    10435.41    498.43 o 
   1  14   2     1981.91     2219.02    356.81 o 
   2  14   2     6031.80     6368.94    387.97 o 
   3  14   2     1482.90     1533.06    146.43 o 
   4  14   2     4313.56     4349.93    317.49 o 
   5  14   2      953.08      662.33    252.18 o 
  -4  15   2      288.99     -111.91    140.89 o 
  -3  15   2       62.37      -52.21    106.40 o 
  -2  15   2       83.42      247.72    130.66 o 
  -1  15   2      296.00      405.38    161.81 o 
   0  15   2        7.25     -106.94    106.94 o 
   1  15   2       76.60      221.33    137.36 o 
   2  15   2       72.20      124.75    146.01 o 
   3  15   2       72.60      -89.38    322.84 o 
   4  15   2      417.10      630.87    142.20 o 
  -3  16   2     2548.53     3007.63    275.47 o 
  -2  16   2     2401.15     2683.79    377.73 o 
  -1  16   2     1713.24     2145.24    227.96 o 
   0  16   2     3964.81     4767.60    436.43 o 
   1  16   2     1961.63     2702.31    234.38 o 
   2  16   2     1615.91     1553.72    205.54 o 
  -9   0   3     4878.71     4846.36    536.43 o 
  -7   0   3    10623.44    10434.60    582.63 o 
  -5   0   3    39717.90    42596.78   1196.40 o 
  -3   0   3    41109.35    41479.62   1575.91 o 
  -1   0   3    80549.09    79042.53   2107.01 o 
   1   0   3    70888.74    72177.11   1525.50 o 
   3   0   3    69097.01    71633.98   1575.89 o 
   5   0   3    12490.53    12557.79    674.48 o 
   7   0   3    13353.17    13861.89    892.42 o 
   9   0   3      513.35      562.52    189.68 o 
  -9   1   3     2673.16     2436.15    198.32 o 
  -8   1   3      702.06      707.90    108.37 o 
  -7   1   3      393.29      451.54     88.37 o 
  -6   1   3      254.48      302.47     83.31 o 
  -5   1   3     5628.94     5701.48    135.61 o 
  -4   1   3       57.30       77.01     20.21 o 
  -3   1   3       23.74       53.98     14.08 o 
  -2   1   3      103.91      120.50     18.74 o 
  -1   1   3    14245.93    13828.01    293.26 o 
   0   1   3     9714.51     9913.90    296.17 o 
   1   1   3    22677.12    23376.67    756.89 o 
   2   1   3     2148.49     2172.50     56.39 o 
   3   1   3       46.93       66.26     18.05 o 
   4   1   3     1062.45     1164.30     54.15 o 
   5   1   3     6772.15     7093.54    194.64 o 
   6   1   3     1441.12     1462.35     92.95 o 
   7   1   3      193.47      206.51    133.16 o 
   8   1   3     1307.53     1056.94    148.90 o 
   9   1   3     2425.75     2317.18    507.90 o 
  -9   2   3      365.00       50.04    131.53 o 
  -8   2   3     3807.56     4063.65    263.20 o 
  -7   2   3     1329.26     1158.70    132.69 o 
  -6   2   3    19006.84    19947.44    649.38 o 
  -5   2   3     2335.67     2566.52     82.72 o 
  -4   2   3    25416.18    26479.64    560.30 o 
  -3   2   3     5822.41     6267.00    141.37 o 
  -2   2   3    91102.62    91535.80   2181.00 o 
  -1   2   3    13565.07    12384.93    424.66 o 
   0   2   3    61058.68    54022.86   2940.08 o 
   1   2   3      332.68      410.36     23.34 o 
   2   2   3    42207.33    44313.59   1320.42 o 
   3   2   3     7374.61     7963.72    283.67 o 
   4   2   3    11818.50    11971.82    275.69 o 
   5   2   3     1825.17     1892.57     87.79 o 
   6   2   3    13860.83    14055.21    344.46 o 
   7   2   3     1818.83     1891.19    163.54 o 
   8   2   3     2253.88     2105.23    192.20 o 
   9   2   3       91.45      104.19    129.18 o 
  -9   3   3       26.66       52.89    206.26 o 
  -8   3   3     3869.70     3623.23    255.99 o 
  -7   3   3     1194.55     1278.47    123.54 o 
  -6   3   3      667.76      782.84     45.80 o 
  -5   3   3       23.28        2.51     23.97 o 
  -4   3   3     7184.80     7847.97    176.75 o 
  -3   3   3     3359.14     3353.67     87.62 o 
  -2   3   3      294.09      365.00     26.52 o 
  -1   3   3     2863.32     2439.43    103.94 o 
   0   3   3      536.62      521.25     30.60 o 
   1   3   3      423.08      494.92     28.43 o 
   2   3   3     5715.33     6134.40    142.88 o 
   3   3   3     1284.41     1407.83     71.76 o 
   4   3   3     2447.81     2624.17    112.56 o 
   5   3   3       73.85       76.59     25.19 o 
   6   3   3     6643.38     6035.45    461.58 o 
   7   3   3      912.73      898.42    186.69 o 
   8   3   3     1221.11     1212.54    313.87 o 
   9   3   3       27.79      -22.95    146.32 o 
  -9   4   3     4984.25     4686.66    304.79 o 
  -8   4   3     2199.62     2397.54    305.17 o 
  -7   4   3     8786.38     8156.43    465.03 o 
  -6   4   3    12386.85    12325.89    435.08 o 
  -5   4   3    15199.88    16113.61    358.62 o 
  -4   4   3     7623.00     8269.16    246.14 o 
  -3   4   3    23495.05    24834.08    850.13 o 
  -2   4   3    27660.22    26417.65    529.62 o 
  -1   4   3    55473.89    45262.09    866.62 o 
   0   4   3     9625.40     7483.59    217.53 o 
   1   4   3    33672.71    30334.53    604.68 o 
   2   4   3    25388.55    25387.90    534.54 o 
   3   4   3    25139.86    26929.31    485.24 o 
   4   4   3     7587.68     8349.92    210.10 o 
   5   4   3    12398.91    12871.06    332.19 o 
   6   4   3    12959.16    13499.51    498.45 o 
   7   4   3     4578.46     4227.92    505.74 o 
   8   4   3     1148.47      927.41    263.32 o 
   9   4   3     2084.77     1482.04    211.38 o 
  -9   5   3     2417.02     2075.07    350.28 o 
  -8   5   3        7.58       28.64    124.46 o 
  -7   5   3     5264.78     5148.07    356.52 o 
  -6   5   3       15.91       -1.19     41.50 o 
  -5   5   3      699.71      789.17     98.06 o 
  -4   5   3        1.55        6.29     39.06 o 
  -3   5   3      637.50      714.79     47.13 o 
  -2   5   3     1484.16     1588.46     80.25 o 
  -1   5   3        1.54       27.71     24.11 o 
   0   5   3      540.72      400.46     36.62 o 
   1   5   3      691.64      745.62     45.84 o 
   2   5   3     1621.71     1714.26     79.02 o 
   3   5   3     2111.76     2102.09     95.86 o 
   4   5   3      113.81       40.42     42.99 o 
   5   5   3     2738.02     2863.98    108.08 o 
   6   5   3      119.98       67.70     65.66 o 
   7   5   3     3948.96     3440.43    525.46 o 
   8   5   3      345.46      111.67    113.47 o 
  -9   6   3     2724.04     2062.14    236.87 o 
  -8   6   3     4731.46     4710.73    335.44 o 
  -7   6   3     2083.65     2224.49    208.43 o 
  -6   6   3     7185.32     7348.96    246.69 o 
  -5   6   3    13439.76    14100.93    426.89 o 
  -4   6   3    16888.47    17867.29    410.99 o 
  -3   6   3    17079.45    16731.81    380.61 o 
  -2   6   3     8743.69     8090.78    210.63 o 
  -1   6   3    38016.28    31617.95    587.82 o 
   0   6   3    27069.33    22402.63    477.24 o 
   1   6   3    26235.47    23575.58    608.91 o 
   2   6   3     7141.16     6619.96    163.11 o 
   3   6   3    16504.82    16922.57    374.11 o 
   4   6   3    10828.72    11231.79    312.77 o 
   5   6   3     5495.49     5860.49    208.27 o 
   6   6   3     3679.03     3630.93    327.86 o 
   7   6   3     5830.98     6206.08    386.42 o 
   8   6   3     3495.31     3463.71    303.60 o 
  -8   7   3     2162.20     2415.19    205.78 o 
  -7   7   3      191.28      168.13     98.85 o 
  -6   7   3     1732.16     1882.14    169.71 o 
  -5   7   3       22.99       55.90     46.44 o 
  -4   7   3     2188.55     2225.80    105.50 o 
  -3   7   3       18.36       25.36     34.02 o 
  -2   7   3        8.31       -3.83     29.76 o 
  -1   7   3        3.39       65.31     33.06 o 
   0   7   3       58.04       89.68     36.95 o 
   1   7   3       57.98       92.02     35.80 o 
   2   7   3     2689.51     2744.27    101.42 o 
   3   7   3       97.52       93.19     44.79 o 
   4   7   3     2140.57     2228.49    116.07 o 
   5   7   3      867.65      921.02    374.20 o 
   6   7   3     1064.29     1052.43    104.80 o 
   7   7   3      121.06      166.92     97.73 o 
   8   7   3     1986.76     2288.58    255.17 o 
  -8   8   3     3929.84     4375.93    312.56 o 
  -7   8   3     1207.65     1116.41    153.04 o 
  -6   8   3     5921.02     6420.84    337.09 o 
  -5   8   3     1253.90     1353.48    113.81 o 
  -4   8   3    15524.01    15238.36    558.39 o 
  -3   8   3     3251.42     3037.77    222.48 o 
  -2   8   3    19040.72    17180.36    375.92 o 
  -1   8   3     1825.15     1716.77     97.94 o 
   0   8   3    41480.23    38277.35    806.41 o 
   1   8   3     6346.16     6116.68    187.62 o 
   2   8   3    23170.62    22291.22    560.97 o 
   3   8   3     2663.94     2671.67    118.93 o 
   4   8   3    17826.81    17676.54    460.76 o 
   5   8   3     1191.63     1153.33    123.90 o 
   6   8   3     4909.01     5497.18    309.82 o 
   7   8   3      618.15      696.06    161.63 o 
   8   8   3     1884.56     1609.85    217.27 o 
  -8   9   3     1046.50     1306.71    397.57 o 
  -7   9   3      472.82      316.63    222.83 o 
  -6   9   3       36.64      105.59     94.72 o 
  -5   9   3      727.00      779.42    106.88 o 
  -4   9   3      758.47      743.73    100.51 o 
  -3   9   3      177.40       52.01    108.98 o 
  -2   9   3      309.35      217.63     58.33 o 
  -1   9   3      110.03       71.28     44.77 o 
   0   9   3        4.84      -10.98     41.89 o 
   1   9   3     1398.63     1264.38     74.49 o 
   2   9   3      320.28      269.28     46.31 o 
   3   9   3      820.70      783.77     74.18 o 
   4   9   3      263.09      146.40    122.02 o 
   5   9   3     1190.02     1261.96    154.85 o 
   6   9   3      513.82      374.08    121.30 o 
   7   9   3      970.14     1061.97    183.53 o 
  -7  10   3     5251.98     4893.79    340.43 o 
  -6  10   3      307.25      430.85    171.75 o 
  -5  10   3    10104.78    10572.23    494.10 o 
  -4  10   3       92.81        3.84     68.76 o 
  -3  10   3    15796.27    14281.95    548.41 o 
  -2  10   3      414.42      455.46     59.23 o 
  -1  10   3    20649.43    19924.67    507.05 o 
   0  10   3        6.18       36.35     47.37 o 
   1  10   3    17604.10    16451.07    398.51 o 
   2  10   3     1135.06      955.81     75.24 o 
   3  10   3    16053.81    15242.53    487.42 o 
   4  10   3       21.02      -19.43     83.54 o 
   5  10   3     6701.20     6998.55    711.44 o 
   6  10   3       83.50       30.91    110.03 o 
   7  10   3     3920.13     4321.09    339.48 o 
  -7  11   3      462.26      644.13    160.06 o 
  -6  11   3      608.10      697.79    116.66 o 
  -5  11   3      905.97      776.17    121.56 o 
  -4  11   3       75.31       20.80     63.58 o 
  -3  11   3      564.18      598.90     80.93 o 
  -2  11   3      110.22      109.79     62.52 o 
  -1  11   3      374.93      274.44     69.27 o 
   0  11   3      561.00      429.83     80.89 o 
   1  11   3      984.28     1140.41    105.99 o 
   2  11   3      564.90      532.51     80.29 o 
   3  11   3      291.31      230.02    185.88 o 
   4  11   3      154.59      -62.59     87.98 o 
   5  11   3      968.07      799.27    144.07 o 
   6  11   3      360.53      114.55    130.71 o 
   7  11   3      745.05      494.71    156.57 o 
  -6  12   3     6794.12     6637.16    435.92 o 
  -5  12   3     1422.01     1181.06    172.45 o 
  -4  12   3     4092.51     3635.66    247.88 o 
  -3  12   3      936.34      967.06    193.39 o 
  -2  12   3    13682.33    14054.53    611.71 o 
  -1  12   3      855.41      898.16    136.87 o 
   0  12   3     9873.87    10725.60    566.42 o 
   1  12   3      387.40      108.45    103.80 o 
   2  12   3    13224.43    13036.44    464.58 o 
   3  12   3     1586.00     1422.92    161.85 o 
   4  12   3     4680.52     4622.30    298.19 o 
   5  12   3      176.49      -16.97    109.28 o 
   6  12   3     4121.33     3776.76    357.62 o 
  -6  13   3      779.45      471.76    270.66 o 
  -5  13   3      106.31      -33.27    152.45 o 
  -4  13   3      725.49      449.05    119.08 o 
  -3  13   3      100.25       40.35     81.14 o 
  -2  13   3       43.80      -75.02    119.57 o 
  -1  13   3        5.56      101.14     91.10 o 
   0  13   3        0.99       98.05     89.62 o 
   1  13   3       56.63        1.82     97.60 o 
   2  13   3      514.18      619.57    146.29 o 
   3  13   3      216.42      171.16     96.59 o 
   4  13   3      478.53      398.76    137.60 o 
   5  13   3      188.52      -14.11    147.94 o 
  -5  14   3     3372.93     3432.52    270.68 o 
  -4  14   3     1215.69      899.77    122.99 o 
  -3  14   3     5942.36     6634.62    434.59 o 
  -2  14   3     3841.41     4370.23    298.50 o 
  -1  14   3     6193.79     7841.21    786.71 o 
   0  14   3     1077.92     1243.37    179.36 o 
   1  14   3     6460.33     7330.02    427.16 o 
   2  14   3     3586.20     4090.99    303.55 o 
   3  14   3     4026.59     3693.31    244.62 o 
   4  14   3      680.44      381.84    129.70 o 
   5  14   3     2485.32     2140.29    314.14 o 
  -4  15   3        6.26      -50.19     90.47 o 
  -3  15   3       11.03     -111.61    124.08 o 
  -2  15   3       30.85       68.33    237.24 o 
  -1  15   3      116.09      -26.22    129.46 o 
   0  15   3       59.44      -56.02    105.50 o 
   1  15   3      192.05      222.62    153.48 o 
   2  15   3       13.84      209.50    119.46 o 
   3  15   3       75.18      -12.52    176.21 o 
   4  15   3      101.44      119.22    159.19 o 
  -2  16   3     1220.09     1209.25    190.59 o 
  -1  16   3     2947.33     3851.03    279.96 o 
   0  16   3     3628.66     4538.48    339.57 o 
   1  16   3     2995.13     3976.96    834.00 o 
   2  16   3      985.37     1006.50    218.57 o 
  -8   0   4     8023.80     8686.71    632.09 o 
  -6   0   4    12601.76    13056.47    513.23 o 
  -4   0   4    36795.18    41058.71   1622.61 o 
  -2   0   4    43034.75    42768.63   3242.83 o 
   0   0   4    31906.68    31881.12   1176.12 o 
   2   0   4    58715.83    60433.24   1308.45 o 
   4   0   4    29706.63    30930.93    819.10 o 
   6   0   4    11013.07    11753.66    688.61 o 
  -9   1   4      782.21      886.49    180.44 o 
  -8   1   4     2593.32     2838.19    198.54 o 
  -7   1   4      442.53      394.44    106.76 o 
  -6   1   4     1428.09     1380.15     92.66 o 
  -5   1   4     1202.74     1361.68     60.59 o 
  -4   1   4      570.66      561.73     48.09 o 
  -3   1   4      237.12      303.61     27.48 o 
  -2   1   4      114.43      127.83     14.67 o 
  -1   1   4       42.39       80.51     13.34 o 
   0   1   4      505.90      636.54     29.94 o 
   1   1   4     1250.34     1369.49     39.72 o 
   2   1   4      989.92      978.76     32.80 o 
   3   1   4      196.84      241.23     24.29 o 
   4   1   4     3821.02     3821.65    160.44 o 
   5   1   4     3251.13     3350.19    107.77 o 
   6   1   4     1186.66      900.32    109.94 o 
   7   1   4      402.66      315.42    156.53 o 
   8   1   4     1888.04     2096.95    466.05 o 
   9   1   4      821.86      588.61    181.53 o 
  -9   2   4     4433.48     4043.65    300.42 o 
  -8   2   4     1121.62     1162.19    138.93 o 
  -7   2   4     8826.31     8891.11    371.48 o 
  -6   2   4     1308.89     1232.54     78.60 o 
  -5   2   4    29055.91    30293.09    697.17 o 
  -4   2   4     7956.64     7997.81    158.89 o 
  -3   2   4    37911.96    38567.82    748.19 o 
  -2   2   4    11575.33    12121.14    276.02 o 
  -1   2   4    59932.56    52366.56   3343.96 o 
   0   2   4    24007.75    22715.62   1094.05 o 
   1   2   4    68060.79    67717.86   1766.39 o 
   2   2   4     1175.01     1277.20     49.37 o 
   3   2   4    30287.11    29690.97   1393.72 o 
   4   2   4     2098.57     2144.66     68.23 o 
   5   2   4    16674.20    17871.34    373.94 o 
   6   2   4      907.52     1043.30    344.58 o 
   7   2   4     7309.63     7754.24    447.30 o 
   8   2   4      502.79      304.90    131.74 o 
   9   2   4     2749.34     2526.28    259.03 o 
  -9   3   4     1868.89     1976.39    195.05 o 
  -8   3   4      107.97      139.19    105.17 o 
  -7   3   4     2588.69     2866.09    128.63 o 
  -6   3   4     1056.09      975.08     83.42 o 
  -5   3   4     2678.95     2635.41     84.37 o 
  -4   3   4       89.35       97.89     25.70 o 
  -3   3   4      473.45      572.47     32.14 o 
  -2   3   4        9.65       32.71     18.83 o 
  -1   3   4      204.25      228.05     25.23 o 
   0   3   4       60.51      102.01     17.96 o 
   1   3   4     4122.16     4312.69    101.76 o 
   2   3   4      453.48      485.39     32.79 o 
   3   3   4     1576.68     1543.64     59.40 o 
   4   3   4      254.68      294.20     56.81 o 
   5   3   4     6614.87     6675.78    226.89 o 
   6   3   4       99.26      148.56     60.00 o 
   7   3   4     1778.84     1611.73    171.40 o 
   8   3   4       32.73      -64.63    158.16 o 
   9   3   4     1836.47     1472.34    243.00 o 
  -9   4   4     2239.01     1901.29    216.60 o 
  -8   4   4     2389.75     2387.23    201.92 o 
  -7   4   4     3300.18     2935.93    127.32 o 
  -6   4   4    18855.59    18816.46    448.79 o 
  -5   4   4     9337.33     9510.53    228.08 o 
  -4   4   4    12190.80    12873.28    264.89 o 
  -3   4   4    11556.40    11497.67    237.09 o 
  -2   4   4    61788.75    60667.84   2203.44 o 
  -1   4   4    18183.77    14955.41    601.00 o 
   0   4   4    31252.70    26443.62    710.23 o 
   1   4   4    15957.68    14997.62    340.16 o 
   2   4   4    50269.75    52925.62    876.33 o 
   3   4   4     8742.15     9396.54    207.09 o 
   4   4   4     7502.00     8032.68    258.29 o 
   5   4   4     5413.51     5669.30    194.29 o 
   6   4   4     7385.88     7543.70    282.97 o 
   7   4   4     1188.39     1378.96    148.70 o 
   8   4   4      794.43      747.43    157.01 o 
  -9   5   4        9.22      -54.72    104.53 o 
  -8   5   4     1568.28     1357.09    170.77 o 
  -7   5   4       55.40       28.82     51.24 o 
  -6   5   4     2489.03     2456.00    260.83 o 
  -5   5   4       21.58       33.51     42.65 o 
  -4   5   4      537.47      654.74     48.53 o 
  -3   5   4       42.03       52.59     35.38 o 
  -2   5   4      398.96      476.39     39.03 o 
  -1   5   4      183.53      165.80     27.07 o 
   0   5   4      200.20      209.47     26.65 o 
   1   5   4      392.23      436.37     37.33 o 
   2   5   4     1921.23     1983.43     74.08 o 
   3   5   4       35.08       71.91     30.44 o 
   4   5   4     2501.31     2545.49     98.78 o 
   5   5   4        6.70      -35.94     35.94 o 
   6   5   4     6254.36     6429.47    538.31 o 
   7   5   4        8.96      -74.15    129.56 o 
   8   5   4     2371.54     2286.60    231.57 o 
  -9   6   4     1053.39      456.61    413.33 o 
  -8   6   4     2727.31     2977.98    268.76 o 
  -7   6   4     4796.39     4917.22    492.25 o 
  -6   6   4    12432.24    12897.22    429.80 o 
  -5   6   4     8489.67     8461.01    400.05 o 
  -4   6   4     7431.21     7320.27    201.93 o 
  -3   6   4    15095.61    14393.02    347.05 o 
  -2   6   4    39890.43    36501.11    988.90 o 
  -1   6   4    15492.40    13086.02    302.45 o 
   0   6   4    12357.68    10266.81    255.84 o 
   1   6   4    13147.68    11848.16    272.86 o 
   2   6   4    41493.51    41113.36    804.64 o 
   3   6   4    13714.58    14089.92    342.27 o 
   4   6   4     4340.67     4550.64    158.98 o 
   5   6   4     3932.28     3975.99    235.73 o 
   6   6   4     8125.52     8106.27    776.56 o 
   7   6   4     1683.19     1444.59    190.22 o 
   8   6   4     2016.30     1899.36    403.27 o 
  -8   7   4      262.35      197.48    209.79 o 
  -7   7   4      898.55      787.68    133.70 o 
  -6   7   4     1135.66     1295.99    138.01 o 
  -5   7   4     6571.93     6580.24    231.62 o 
  -4   7   4      314.83      369.57     54.83 o 
  -3   7   4       12.05       14.95     32.50 o 
  -2   7   4        8.80       35.76     31.59 o 
  -1   7   4      756.86      765.39     73.28 o 
   0   7   4      129.88      137.69     71.86 o 
   1   7   4     3829.65     3358.81    117.84 o 
   2   7   4      349.67      333.28     42.18 o 
   3   7   4     1353.52     1394.24     80.51 o 
   4   7   4        7.27       32.32     50.76 o 
   5   7   4     5302.87     5565.74    228.13 o 
   6   7   4      322.16      389.05    231.26 o 
   7   7   4      411.04      631.06    135.05 o 
   8   7   4       78.19       65.61    123.31 o 
  -8   8   4      449.51      346.13    110.72 o 
  -7   8   4     5386.12     6280.50    345.94 o 
  -6   8   4      533.36      702.17    120.40 o 
  -5   8   4    13576.73    14276.40    441.38 o 
  -4   8   4     8401.96     8288.64    252.77 o 
  -3   8   4    14390.51    13469.77    479.31 o 
  -2   8   4     2621.78     2432.57     93.87 o 
  -1   8   4    18181.00    16173.34    433.81 o 
   0   8   4     7242.79     6987.82    200.60 o 
   1   8   4    22254.70    20069.03    444.20 o 
   2   8   4     1750.69     1724.05     89.33 o 
   3   8   4    16518.17    16755.59    436.41 o 
   4   8   4     3240.27     3185.71    160.66 o 
   5   8   4     7238.33     7510.96    656.00 o 
   6   8   4      156.27      271.16    133.28 o 
   7   8   4     4875.67     5241.85    377.78 o 
   8   8   4      652.50      571.94    176.32 o 
  -8   9   4     1088.17     1112.13    270.66 o 
  -7   9   4       33.78       40.50     95.50 o 
  -6   9   4     1436.45     1401.68    229.36 o 
  -5   9   4     1108.98     1083.95    105.35 o 
  -4   9   4      198.05      209.20     65.05 o 
  -3   9   4      661.21      588.76     86.43 o 
  -2   9   4      245.41      214.00     42.23 o 
  -1   9   4     1285.33     1163.08    175.55 o 
   0   9   4       22.57      -31.85     43.47 o 
   1   9   4     1479.87     1434.35    107.77 o 
   2   9   4     1593.28     1534.98     98.06 o 
   3   9   4      947.79     1006.65     92.21 o 
   4   9   4     2230.24     1984.52    152.93 o 
   5   9   4     2226.29     2654.26    209.68 o 
   6   9   4      931.60     1234.96    183.43 o 
   7   9   4       67.50       68.25    108.04 o 
  -7  10   4       12.21       76.19    104.95 o 
  -6  10   4     7473.86     8264.48    462.95 o 
  -5  10   4      113.64      -27.72    109.79 o 
  -4  10   4    10961.77    11194.65    371.48 o 
  -3  10   4       22.13       53.10     56.06 o 
  -2  10   4    15422.99    15002.06    378.75 o 
  -1  10   4      919.16      813.53     74.85 o 
   0  10   4    11737.76    11107.70    320.95 o 
   1  10   4        9.49       20.75     78.95 o 
   2  10   4    14207.68    13317.41    414.30 o 
   3  10   4        1.92      103.16    100.21 o 
   4  10   4    11839.62    12318.76    520.05 o 
   5  10   4      189.62       -9.87    106.80 o 
   6  10   4     5689.93     5754.00    460.34 o 
   7  10   4       20.08     -111.79    114.85 o 
  -7  11   4      912.29     1067.96    160.63 o 
  -6  11   4      413.33      382.42    131.22 o 
  -5  11   4       23.17       20.36     80.41 o 
  -4  11   4      721.41      627.37    135.06 o 
  -3  11   4     1918.63     1975.79    112.75 o 
  -2  11   4      428.43      377.55    111.79 o 
  -1  11   4      412.18      320.66     84.24 o 
   0  11   4       48.59      110.17    112.95 o 
   1  11   4      361.29      347.23     70.63 o 
   2  11   4      731.29      750.07     88.44 o 
   3  11   4     1752.30     1544.09    154.64 o 
   4  11   4      614.34      643.33    131.79 o 
   5  11   4       88.77     -132.40    132.40 o 
   6  11   4      515.09      172.38    124.30 o 
  -6  12   4      777.57      565.43    215.22 o 
  -5  12   4     7511.92     7306.95    414.97 o 
  -4  12   4      820.45      707.01    119.79 o 
  -3  12   4    12228.27    11987.77    473.70 o 
  -2  12   4     2557.38     2868.76    210.20 o 
  -1  12   4    12949.43    14297.76    591.18 o 
   0  12   4      372.55      312.21     82.17 o 
   1  12   4    12239.22    13021.07    561.52 o 
   2  12   4     1501.63     1419.42    156.88 o 
   3  12   4     6992.35     6645.20    397.28 o 
   4  12   4      107.86       35.96    134.70 o 
   5  12   4     5005.27     4533.13    365.18 o 
   6  12   4      407.42      709.30    155.18 o 
  -6  13   4      282.95      386.96    143.83 o 
  -5  13   4       28.52       37.95    247.83 o 
  -4  13   4      165.18      120.26     76.41 o 
  -3  13   4      296.96      221.20    164.14 o 
  -2  13   4       44.52       26.65     93.32 o 
  -1  13   4      258.23      660.35    202.18 o 
   0  13   4       52.77       39.19    301.10 o 
   1  13   4        6.52      -10.82     82.62 o 
   2  13   4        5.06      -40.14     71.45 o 
   3  13   4     1350.87     1227.63    198.10 o 
   4  13   4      112.18      249.87    127.25 o 
   5  13   4      372.48      241.51    238.87 o 
  -5  14   4     1725.09     1881.48    218.42 o 
  -4  14   4     5929.83     6460.33    421.51 o 
  -3  14   4     1957.92     1828.18    256.53 o 
  -2  14   4     3770.47     3919.17    295.67 o 
  -1  14   4     2055.03     2419.03    332.89 o 
   0  14   4     7215.56     9468.90    520.74 o 
   1  14   4     3055.16     3505.83    280.02 o 
   2  14   4     4241.68     4506.43    318.95 o 
   3  14   4     1238.71     1360.74    143.21 o 
   4  14   4     3442.07     3046.46    280.74 o 
  -4  15   4      147.12      310.89    177.72 o 
  -3  15   4      276.73      186.42    193.48 o 
  -2  15   4       20.54      235.21    121.94 o 
  -1  15   4       55.29      -65.09     95.14 o 
   0  15   4       38.68     -111.78    111.78 o 
   1  15   4       22.96      -79.06    128.75 o 
   2  15   4      465.80      347.11    149.00 o 
   3  15   4        1.79     -137.15    152.40 o 
  -2  16   4     2412.58     2756.27    238.44 o 
  -1  16   4     2494.67     3510.86    309.49 o 
   0  16   4     2940.30     3654.30    290.88 o 
   1  16   4     2815.58     3122.93    380.99 o 
   2  16   4     2035.55     2757.16    360.34 o 
  -9   0   5     3126.75     3012.06    332.62 o 
  -7   0   5    13818.48    14503.76    700.57 o 
  -5   0   5    22845.04    25545.53    656.11 o 
  -3   0   5    60755.61    63142.64   2719.31 o 
  -1   0   5    56673.21    50774.83  10222.20 o 
   1   0   5    44809.64    44473.73   1196.72 o 
   3   0   5    29400.04    30154.98    697.82 o 
   5   0   5    18253.35    19380.99    672.30 o 
   7   0   5     6209.59     7217.64    571.76 o 
  -9   1   5     2609.91     2580.27    228.21 o 
  -8   1   5     1265.95     1251.80    133.66 o 
  -7   1   5      102.24       91.79     55.97 o 
  -6   1   5     2702.58     2808.22    104.27 o 
  -5   1   5     7071.96     7562.23    226.66 o 
  -4   1   5     1445.37     1775.67    142.21 o 
  -3   1   5     2210.67     2335.21     58.25 o 
  -2   1   5      441.58      525.20     22.49 o 
  -1   1   5     3733.04     3727.41    213.04 o 
   0   1   5      371.29      378.17     24.05 o 
   1   1   5     8094.65     8443.73    149.29 o 
   2   1   5      104.75       81.24     19.54 o 
   3   1   5       44.46       54.08     19.93 o 
   4   1   5      752.13      743.16     49.57 o 
   5   1   5     7429.07     7502.85    200.06 o 
   6   1   5      619.16      609.20     95.33 o 
   7   1   5      734.52     1012.64    119.82 o 
   8   1   5      751.55      466.32    178.27 o 
  -9   2   5      337.58       15.68     94.95 o 
  -8   2   5     5379.05     4950.89    298.22 o 
  -7   2   5     1641.29     1608.34    135.76 o 
  -6   2   5    17597.78    18202.90    415.05 o 
  -5   2   5      918.75      983.77     54.17 o 
  -4   2   5    23417.35    24441.39    516.51 o 
  -3   2   5     4461.91     4413.32     98.17 o 
  -2   2   5    61926.73    59567.85   1879.74 o 
  -1   2   5     7163.82     6876.00    511.40 o 
   0   2   5    35652.94    33332.74   1403.59 o 
   1   2   5     3435.57     3567.86     80.82 o 
   2   2   5    58750.07    59599.23   2742.33 o 
   3   2   5     2557.39     2779.99     75.54 o 
   4   2   5    14467.90    15202.02    284.07 o 
   5   2   5     1157.46     1194.39     67.87 o 
   6   2   5    11727.05    12391.65    663.72 o 
   7   2   5      539.89      438.73    122.51 o 
   8   2   5     2184.84     2326.03    241.16 o 
  -9   3   5       12.39      136.71    110.66 o 
  -8   3   5     1355.48     1341.82    166.62 o 
  -7   3   5      787.55      820.93     95.11 o 
  -6   3   5     1901.86     1930.67     75.02 o 
  -5   3   5       16.25       51.26     30.99 o 
  -4   3   5      526.03      559.69     37.14 o 
  -3   3   5     2011.75     2132.01     64.02 o 
  -2   3   5       48.26       55.77     31.76 o 
  -1   3   5     4026.14     3739.99    206.22 o 
   0   3   5     8975.42     8485.65    451.81 o 
   1   3   5       51.22       42.01     17.49 o 
   2   3   5      664.36      743.40     39.96 o 
   3   3   5     2712.29     2738.46     87.41 o 
   4   3   5     3835.35     4095.75    138.83 o 
   5   3   5       11.95       52.99     29.41 o 
   6   3   5     2589.94     2424.26    139.57 o 
   7   3   5      434.18      230.49    129.35 o 
   8   3   5     2428.33     2282.40    244.36 o 
  -9   4   5     2622.79     2430.75    353.82 o 
  -8   4   5     1198.75     1050.01    217.94 o 
  -7   4   5     7517.87     7499.69    309.88 o 
  -6   4   5     9453.14     9656.90    244.97 o 
  -5   4   5    13366.18    12823.10    616.67 o 
  -4   4   5     3540.11     3693.65    105.45 o 
  -3   4   5    25666.32    25442.64    490.66 o 
  -2   4   5    18357.44    16864.29    642.75 o 
  -1   4   5    28312.01    25356.75   1495.69 o 
   0   4   5     6881.63     6204.82    408.34 o 
   1   4   5    29134.04    28412.94    542.90 o 
   2   4   5    21916.59    23192.84    514.22 o 
   3   4   5    16655.79    17538.19    533.29 o 
   4   4   5     3081.28     3285.66    198.14 o 
   5   4   5    14169.27    14626.03    315.59 o 
   6   4   5     5319.88     5383.20    212.59 o 
   7   4   5     1910.14     2192.10    272.29 o 
   8   4   5      168.69      -27.78    127.72 o 
  -9   5   5      760.94      490.92    130.45 o 
  -8   5   5      226.23      348.53    100.59 o 
  -7   5   5     1568.75     1756.77    113.76 o 
  -6   5   5        0.49       39.65     51.42 o 
  -5   5   5     1159.41     1118.88     66.61 o 
  -4   5   5       10.59       40.72     26.53 o 
  -3   5   5     1123.25     1170.28     92.65 o 
  -2   5   5      254.73      323.00     48.09 o 
  -1   5   5       45.60       64.89     23.07 o 
   0   5   5      120.46      131.69     21.64 o 
   1   5   5     1196.75     1182.41     67.32 o 
   2   5   5       69.45       82.68     27.22 o 
   3   5   5     1894.70     1985.25     78.94 o 
   4   5   5       31.03        1.30     38.23 o 
   5   5   5     2391.95     2415.44    118.04 o 
   6   5   5        6.72      -13.23     81.48 o 
   7   5   5     4009.25     4279.85    303.98 o 
   8   5   5       50.67      155.32    304.63 o 
  -8   6   5     3009.95     2746.11    213.51 o 
  -7   6   5     7072.73     7120.88    269.77 o 
  -6   6   5     1845.60     1760.38    172.27 o 
  -5   6   5    10639.06    11110.18    327.89 o 
  -4   6   5     8723.21     8913.62    241.77 o 
  -3   6   5    20974.43    20352.23    415.33 o 
  -2   6   5     6151.54     5507.17    136.61 o 
  -1   6   5    17866.01    15368.08    344.41 o 
   0   6   5    22529.46    20158.21    498.27 o 
   1   6   5    26854.20    25432.86    616.99 o 
   2   6   5     7178.57     7348.35    171.55 o 
   3   6   5    10756.20    11061.85    265.70 o 
   4   6   5    11751.69    12360.53    310.41 o 
   5   6   5     7811.89     8121.07    290.95 o 
   6   6   5     2817.16     2694.63    279.14 o 
   7   6   5      794.04      623.93    159.46 o 
   8   6   5      578.74      604.00    150.41 o 
  -8   7   5      801.22      605.08    143.11 o 
  -7   7   5      312.26      295.43    108.50 o 
  -6   7   5      933.67      851.47    111.13 o 
  -5   7   5     1281.12     1281.38    122.96 o 
  -4   7   5      846.89      842.93     58.35 o 
  -3   7   5       54.46       78.18     39.64 o 
  -2   7   5      137.35      106.67     42.12 o 
  -1   7   5      233.24      134.95     39.26 o 
   0   7   5     1583.63     1490.77     68.18 o 
   1   7   5        5.51       57.16     26.37 o 
   2   7   5      703.78      694.25     55.87 o 
   3   7   5        6.12       -1.45     35.97 o 
   4   7   5     4757.90     4806.60    162.30 o 
   5   7   5        7.03       14.27     61.52 o 
   6   7   5     1678.51     1927.73    214.68 o 
   7   7   5       15.60      -48.61    113.17 o 
   8   7   5     2042.48     2202.04    228.77 o 
  -8   8   5     5019.35     5033.61    363.39 o 
  -7   8   5      536.63      432.24    133.31 o 
  -6   8   5     7919.75     8722.03    436.12 o 
  -5   8   5     1595.08     1791.51    273.66 o 
  -4   8   5    27213.63    27446.20    907.59 o 
  -3   8   5     5114.01     5024.71    243.97 o 
  -2   8   5    20779.02    19106.32    412.43 o 
  -1   8   5     4770.34     4888.20    162.03 o 
   0   8   5    20132.51    18728.21    440.92 o 
   1   8   5      863.66     1021.96     80.04 o 
   2   8   5    14166.08    13273.26    356.67 o 
   3   8   5     1824.34     1766.66    131.87 o 
   4   8   5     9534.30     9696.23    315.16 o 
   5   8   5      366.87      387.88    126.36 o 
   6   8   5     3723.07     4502.92    322.57 o 
   7   8   5      972.55      714.81    152.24 o 
  -8   9   5      551.20      118.87    267.13 o 
  -7   9   5      816.93      740.45    252.73 o 
  -6   9   5      418.39      333.84    170.93 o 
  -5   9   5     1646.38     1568.61    146.79 o 
  -4   9   5      305.37      131.23    112.16 o 
  -3   9   5       80.88       95.47     46.02 o 
  -2   9   5     1311.22     1340.28    120.60 o 
  -1   9   5      126.15       48.98     49.16 o 
   0   9   5      216.02      317.70     57.48 o 
   1   9   5       58.97       97.82     38.86 o 
   2   9   5      138.34       77.33     44.35 o 
   3   9   5      572.74      560.37    108.63 o 
   4   9   5      850.70      849.20    246.75 o 
   5   9   5     1947.35     2057.03    188.14 o 
   6   9   5      132.42       14.82     99.81 o 
   7   9   5      734.44      632.65    147.50 o 
  -7  10   5     5280.24     5559.83    337.49 o 
  -6  10   5      103.29      141.52    131.82 o 
  -5  10   5     7763.97     7479.80    405.80 o 
  -4  10   5      104.01       85.43     88.93 o 
  -3  10   5    16845.21    17011.72    457.35 o 
  -2  10   5      707.90      712.69     92.43 o 
  -1  10   5    22367.53    22518.19    587.72 o 
   0  10   5      465.31      352.02     64.04 o 
   1  10   5    14765.55    14364.64    341.81 o 
   2  10   5       92.29      120.73     66.21 o 
   3  10   5     9956.92     9337.91    333.05 o 
   4  10   5        1.05      115.34     97.78 o 
   5  10   5     7191.10     7787.22    586.43 o 
   6  10   5       10.41      -41.65    103.75 o 
  -7  11   5      456.11      318.11    120.70 o 
  -6  11   5      290.37      133.80    108.46 o 
  -5  11   5      224.04      130.39     78.61 o 
  -4  11   5      393.86      467.59    109.92 o 
  -3  11   5       34.24       33.08     55.89 o 
  -2  11   5      484.19      373.32    110.70 o 
  -1  11   5       24.14      -65.64     65.64 o 
   0  11   5      109.86      170.23     76.58 o 
   1  11   5     1351.68     1336.32    124.74 o 
   2  11   5      490.47      374.95    146.20 o 
   3  11   5      715.77      466.21    204.08 o 
   4  11   5       98.21       25.65    118.46 o 
   5  11   5      791.87      570.88    226.37 o 
   6  11   5     1383.56     1453.82    193.36 o 
  -6  12   5     6055.59     5705.09    502.73 o 
  -5  12   5      138.14       76.94    194.03 o 
  -4  12   5     6403.24     6943.72    550.56 o 
  -3  12   5      867.27      913.05    104.06 o 
  -2  12   5    15908.51    18172.46    683.17 o 
  -1  12   5      268.19      153.46     82.34 o 
   0  12   5     8775.42    10896.93    469.91 o 
   1  12   5      661.58      732.61    173.92 o 
   2  12   5     8854.53     8717.89    720.40 o 
   3  12   5      605.78      156.03    121.65 o 
   4  12   5     3385.88     3373.98    240.27 o 
   5  12   5      574.62      274.96    165.49 o 
  -5  13   5       41.13       83.40    127.20 o 
  -4  13   5       66.33      159.52     97.38 o 
  -3  13   5       63.93      -95.38     95.38 o 
  -2  13   5        6.97       53.70    123.54 o 
  -1  13   5      112.07      186.68    160.60 o 
   0  13   5       57.58      138.64    109.94 o 
   1  13   5      222.12      104.01     96.62 o 
   2  13   5      232.93      210.32    140.89 o 
   3  13   5       18.81       74.94     96.07 o 
   4  13   5      817.14      630.90    156.91 o 
   5  13   5       21.95      126.62    145.39 o 
  -4  14   5      664.34      453.79    131.18 o 
  -3  14   5     4336.47     4239.52    338.65 o 
  -2  14   5     3280.15     4003.26    293.68 o 
  -1  14   5     4648.70     5999.13    502.73 o 
   0  14   5      832.58     1211.33    174.62 o 
   1  14   5     4116.33     4515.82    304.96 o 
   2  14   5     3701.93     3890.79    297.95 o 
   3  14   5     5358.50     5394.24    317.63 o 
   4  14   5      403.48       73.43    249.47 o 
  -3  15   5        6.49       38.27    135.65 o 
  -2  15   5       55.45       -8.74    299.20 o 
  -1  15   5        0.57      -69.95    156.19 o 
   0  15   5        0.27      163.76    168.59 o 
   1  15   5      346.57      281.60    129.90 o 
   2  15   5       12.72       68.43    161.42 o 
   3  15   5      545.91      661.50    208.83 o 
  -1  16   5     2820.27     3756.80    276.72 o 
   0  16   5     2767.50     4186.91    598.93 o 
   1  16   5     1939.48     2241.95    678.83 o 
  -8   0   6     9231.30     9526.96    658.72 o 
  -6   0   6    13115.16    14228.36    528.40 o 
  -4   0   6    45201.43    47763.15   1678.95 o 
  -2   0   6    44686.71    47126.66   2908.98 o 
   0   0   6    72264.54    69746.03   5115.59 o 
   2   0   6    36535.48    39749.47   1140.31 o 
   4   0   6    31161.33    33348.37   1416.68 o 
   6   0   6     7181.87     7250.25    501.10 o 
   8   0   6     4800.28     4649.07    481.54 o 
  -9   1   6      585.95      489.43    157.61 o 
  -8   1   6     1156.75     1002.57    134.24 o 
  -7   1   6      837.56     1010.35    235.61 o 
  -6   1   6     1839.07     1943.91     84.29 o 
  -5   1   6     1385.27     1545.80     63.61 o 
  -4   1   6      326.21      431.12     41.91 o 
  -3   1   6      325.75      363.08     28.91 o 
  -2   1   6     2119.95     2188.77     54.79 o 
  -1   1   6      226.84      260.44     26.37 o 
   0   1   6     2512.50     2456.52    101.49 o 
   1   1   6      242.86      284.72     21.36 o 
   2   1   6      194.24      340.91     35.99 o 
   3   1   6     2000.59     2045.50     74.07 o 
   4   1   6     7246.88     7598.43    177.26 o 
   5   1   6     1743.94     1898.98    127.72 o 
   6   1   6      323.13      299.56     65.24 o 
   7   1   6     1013.50      906.43    224.19 o 
   8   1   6     3089.27     3032.60    266.00 o 
  -9   2   6     3709.99     3725.84    421.75 o 
  -8   2   6     1456.89     1281.13    143.91 o 
  -7   2   6    11899.17    12430.85    455.08 o 
  -6   2   6     1044.03     1194.96     74.42 o 
  -5   2   6    14650.12    15637.46    308.41 o 
  -4   2   6     2734.53     2699.21     81.47 o 
  -3   2   6    40718.70    41834.17    778.28 o 
  -2   2   6      335.87      352.70     23.14 o 
  -1   2   6    34563.69    32035.34   1153.36 o 
   0   2   6     8677.68     8648.46    187.82 o 
   1   2   6    58276.18    59180.79   1459.12 o 
   2   2   6      342.94      446.51     41.64 o 
   3   2   6    16767.61    17839.64    308.92 o 
   4   2   6     1792.71     1922.35     94.67 o 
   5   2   6    15026.75    15476.45    483.15 o 
   6   2   6      271.65      332.41     63.79 o 
   7   2   6     2682.65     2714.40    221.36 o 
   8   2   6      386.51      401.89    282.89 o 
  -9   3   6     1638.44     1802.14    345.12 o 
  -8   3   6      134.37      248.92    124.46 o 
  -7   3   6     2351.50     2479.29    139.71 o 
  -6   3   6      208.91      145.92     35.67 o 
  -5   3   6      107.14      153.92     58.76 o 
  -4   3   6      790.36      852.12     41.99 o 
  -3   3   6     1122.27     1242.07     53.01 o 
  -2   3   6      916.62     1027.59     38.34 o 
  -1   3   6        3.32       48.39     16.32 o 
   0   3   6        4.66       24.52     13.24 o 
   1   3   6     3934.58     4137.33    109.32 o 
   2   3   6     1772.54     1738.51     77.52 o 
   3   3   6     1978.92     2104.17    124.24 o 
   4   3   6      147.61       56.46     37.08 o 
   5   3   6     1308.87     1283.09     78.85 o 
   6   3   6      636.94      483.86    126.92 o 
   7   3   6     3208.14     3341.81    251.53 o 
   8   3   6       22.20      169.10    124.81 o 
  -9   4   6      874.55      677.80    164.84 o 
  -8   4   6     3498.07     3567.32    258.59 o 
  -7   4   6     3967.79     4224.83    180.63 o 
  -6   4   6    19630.08    20201.27    489.35 o 
  -5   4   6     6600.66     6755.07    170.87 o 
  -4   4   6    10077.35    10169.96    266.21 o 
  -3   4   6    18493.86    18563.95    369.29 o 
  -2   4   6    25392.89    23302.69    928.81 o 
  -1   4   6     5272.12     4958.74    173.25 o 
   0   4   6    14246.59    12264.92    619.29 o 
   1   4   6    16508.07    15900.39    343.48 o 
   2   4   6    16484.32    16885.65    378.30 o 
   3   4   6     3041.94     3309.71    107.86 o 
   4   4   6     8023.67     8086.08    401.14 o 
   5   4   6     5870.89     6313.40    230.54 o 
   6   4   6     9031.36     8694.99    585.15 o 
   7   4   6      610.63      594.47    134.42 o 
   8   4   6     1202.57     1029.33    171.84 o 
  -8   5   6      640.98      548.15    116.48 o 
  -7   5   6       30.23       58.31     51.77 o 
  -6   5   6     2205.96     2353.73    188.95 o 
  -5   5   6       52.91       60.19     35.89 o 
  -4   5   6      437.64      411.82     47.19 o 
  -3   5   6      285.01      289.65     42.89 o 
  -2   5   6      445.54      436.60     49.50 o 
  -1   5   6      235.34      237.94     27.16 o 
   0   5   6     1882.14     1739.58     85.15 o 
   1   5   6      691.91      733.55     44.37 o 
   2   5   6     3254.43     3515.90    102.73 o 
   3   5   6      217.29      250.96     44.31 o 
   4   5   6     4310.78     4587.14    148.21 o 
   5   5   6      143.14       53.24     41.96 o 
   6   5   6     1146.11      919.42    122.04 o 
   7   5   6       45.91       15.01    134.52 o 
   8   5   6     2209.94     1625.60    218.69 o 
  -8   6   6     1743.24     1822.23    188.78 o 
  -7   6   6     3399.75     3236.27    168.47 o 
  -6   6   6    10037.03     9986.76    765.25 o 
  -5   6   6     5776.72     5991.37    191.10 o 
  -4   6   6     9262.50     8957.33    227.60 o 
  -3   6   6     8820.42     8903.62    264.91 o 
  -2   6   6    25431.47    24152.16    996.21 o 
  -1   6   6    12469.24    11561.81    313.60 o 
   0   6   6    13368.42    12619.77    529.07 o 
   1   6   6     9205.51     8759.67    209.72 o 
   2   6   6    22152.59    23077.14    705.47 o 
   3   6   6     5413.06     5480.91    155.80 o 
   4   6   6     7284.05     7720.81    307.41 o 
   5   6   6     1403.26     1330.28    108.78 o 
   6   6   6     3290.33     3256.14    157.37 o 
   7   6   6     2192.39     2595.59    238.09 o 
   8   6   6      586.70      426.43    274.74 o 
  -8   7   6        4.29       46.54    103.78 o 
  -7   7   6      325.06      368.45     69.92 o 
  -6   7   6       97.36      193.62    174.38 o 
  -5   7   6     1226.37     1131.62     87.38 o 
  -4   7   6        9.10       -3.85     36.79 o 
  -3   7   6       48.90       23.66     26.87 o 
  -2   7   6      242.60      214.95     35.44 o 
  -1   7   6      308.46      264.13     38.32 o 
   0   7   6      436.75      431.93     58.36 o 
   1   7   6     1883.63     1835.46     77.41 o 
   2   7   6       75.53       72.18     38.62 o 
   3   7   6      293.08      277.17     63.43 o 
   4   7   6       49.11       77.99    100.65 o 
   5   7   6     2766.08     2586.82    291.26 o 
   6   7   6       10.62     -128.81    128.81 o 
   7   7   6      679.82      787.68    155.11 o 
  -8   8   6     1318.24     1238.09    172.17 o 
  -7   8   6     7097.62     7520.69    430.03 o 
  -6   8   6      275.04      235.40     86.27 o 
  -5   8   6     9702.80     9185.19    358.82 o 
  -4   8   6     1759.92     1665.03     91.50 o 
  -3   8   6    23405.30    22662.02    511.58 o 
  -2   8   6     1133.23     1176.99     74.40 o 
  -1   8   6    20391.86    18832.51    463.75 o 
   0   8   6     3629.77     3519.17    128.69 o 
   1   8   6    23135.12    22585.81    512.99 o 
   2   8   6      584.33      531.08     52.89 o 
   3   8   6    13438.70    13457.16    456.64 o 
   4   8   6      768.10      815.99     95.68 o 
   5   8   6     8272.65     8632.79    476.76 o 
   6   8   6      325.68      -34.93    173.10 o 
   7   8   6     2756.42     2884.27    263.35 o 
  -7   9   6       65.45       75.64    120.12 o 
  -6   9   6      524.42      588.65    169.84 o 
  -5   9   6     1349.96     1497.56    135.72 o 
  -4   9   6       93.54      116.64     49.69 o 
  -3   9   6        2.22       54.87     44.66 o 
  -2   9   6      123.94       27.03     60.19 o 
  -1   9   6      933.13      774.91    133.05 o 
   0   9   6      169.94      223.49     50.51 o 
   1   9   6     2501.40     2478.84    149.90 o 
   2   9   6      138.21      115.57    114.73 o 
   3   9   6      111.90       89.17     57.08 o 
   4   9   6      779.06      632.36    112.36 o 
   5   9   6     1361.19     1328.39    259.79 o 
   6   9   6     1162.03      984.29    149.88 o 
   7   9   6      181.79       95.78    159.04 o 
  -7  10   6       23.73      -50.86    102.45 o 
  -6  10   6     5923.05     5234.68    326.69 o 
  -5  10   6      112.80      187.41     74.47 o 
  -4  10   6    10605.77     9814.48    755.94 o 
  -3  10   6       84.78      137.59     56.51 o 
  -2  10   6    18997.56    19531.38    577.50 o 
  -1  10   6     1387.42     1816.48    126.35 o 
   0  10   6    28320.13    29737.07    976.83 o 
   1  10   6      122.22      195.38     69.13 o 
   2  10   6    13700.67    14035.94    432.39 o 
   3  10   6      131.81       89.91     89.76 o 
   4  10   6     6825.24     6989.14    400.06 o 
   5  10   6       24.47       12.72    104.09 o 
   6  10   6     3372.97     3842.52    406.54 o 
  -6  11   6      657.79      661.05    124.78 o 
  -5  11   6       49.40       84.76     82.33 o 
  -4  11   6       32.24       -3.72    142.94 o 
  -3  11   6      876.30      818.87    106.87 o 
  -2  11   6       42.78        9.41     79.86 o 
  -1  11   6      131.70      258.03    142.67 o 
   0  11   6       23.87      -39.47     65.70 o 
   1  11   6       29.05       39.84    211.96 o 
   2  11   6       49.77      -28.63    104.30 o 
   3  11   6     1387.21     1140.69    181.80 o 
   4  11   6     1211.20     1407.16    158.17 o 
   5  11   6      147.78      105.85    121.78 o 
   6  11   6      394.57      113.11    135.91 o 
  -6  12   6      506.31      301.45    116.85 o 
  -5  12   6     5473.22     5530.93    368.59 o 
  -4  12   6      297.22       17.49     71.42 o 
  -3  12   6     7318.47     7645.47    454.36 o 
  -2  12   6      659.31      713.43    254.36 o 
  -1  12   6     8590.74     9464.71    449.24 o 
   0  12   6       87.66      183.35     95.01 o 
   1  12   6     9479.18     9572.75    492.83 o 
   2  12   6       69.25       63.15     72.19 o 
   3  12   6     4270.79     3970.68    330.99 o 
   4  12   6      168.98      207.03    115.36 o 
   5  12   6     3455.48     3451.52    279.63 o 
  -5  13   6       28.62       24.09     99.28 o 
  -4  13   6       30.87       19.73     86.21 o 
  -3  13   6      399.04      380.16    223.11 o 
  -2  13   6        5.38      141.82    130.39 o 
  -1  13   6      559.34      662.52    173.38 o 
   0  13   6       10.15        5.03     95.36 o 
   1  13   6       58.69       71.05    122.02 o 
   2  13   6      216.15      234.27    120.79 o 
   3  13   6      816.59      590.31    139.37 o 
   4  13   6        6.52      -95.05    116.68 o 
  -4  14   6     4337.75     4163.21    362.24 o 
  -3  14   6     2135.46     2437.08    221.08 o 
  -2  14   6     3968.67     4970.36    346.42 o 
  -1  14   6     1251.78     1795.02    213.31 o 
   0  14   6     5144.62     6503.31    418.46 o 
   1  14   6     2354.77     2893.63    234.18 o 
   2  14   6     2167.97     2088.29    349.20 o 
   3  14   6      623.22      375.47    105.42 o 
  -3  15   6        9.59       -6.67    111.56 o 
  -2  15   6        2.82     -146.23    335.61 o 
  -1  15   6       40.54       39.98    120.77 o 
   0  15   6       55.65      -23.50    128.00 o 
   1  15   6      315.11      534.19    161.22 o 
   2  15   6      323.56       60.96    131.23 o 
  -9   0   7     4038.18     3906.11    402.73 o 
  -7   0   7    13775.48    14655.94    748.40 o 
  -5   0   7    18013.30    20055.54    537.51 o 
  -3   0   7    42958.57    44796.73   1917.09 o 
  -1   0   7    36620.25    38982.59   2057.68 o 
   1   0   7    34555.81    35162.06   1332.66 o 
   3   0   7    17907.98    19252.23    499.08 o 
   5   0   7    11907.64    12595.06    556.50 o 
  -9   1   7     1958.57     1814.86    180.18 o 
  -8   1   7      405.07      529.37    164.14 o 
  -7   1   7      482.81      450.87     95.79 o 
  -6   1   7      811.50      841.02     96.88 o 
  -5   1   7     2125.04     2376.22     85.58 o 
  -4   1   7      175.69      227.65     56.54 o 
  -3   1   7      281.21      316.21     25.10 o 
  -2   1   7       36.15       44.64     12.44 o 
  -1   1   7       39.74       42.46     33.98 o 
   0   1   7     1960.24     1876.78     88.68 o 
   1   1   7      550.39      594.69     25.33 o 
   2   1   7      424.64      415.43     28.66 o 
   3   1   7     1369.81     1410.31     57.09 o 
   4   1   7     2688.05     2636.66    100.12 o 
   5   1   7     2929.99     2888.09    126.37 o 
   6   1   7     1551.21     1622.17    150.82 o 
   7   1   7     1272.03     1326.30    163.78 o 
   8   1   7      784.77      350.15    154.83 o 
  -9   2   7       95.48     -130.60    130.60 o 
  -8   2   7     7560.81     7865.36    419.18 o 
  -7   2   7      906.87      949.84     85.37 o 
  -6   2   7    16568.62    17933.43    426.64 o 
  -5   2   7     1431.25     1355.97     66.48 o 
  -4   2   7    29833.23    32175.17    773.66 o 
  -3   2   7     1882.85     1830.33     55.26 o 
  -2   2   7    34664.55    34429.86   1442.52 o 
  -1   2   7     3301.33     3194.71    144.14 o 
   0   2   7    31070.15    28570.10   1032.92 o 
   1   2   7     8558.05     9372.79    191.29 o 
   2   2   7    27494.23    28434.55    441.84 o 
   3   2   7     1636.83     1891.22     65.88 o 
   4   2   7    15961.65    17323.05    458.97 o 
   5   2   7      502.56      553.85     86.04 o 
   6   2   7     5238.13     5436.22    743.50 o 
   7   2   7      566.99      345.12    139.68 o 
   8   2   7     3326.61     2680.97    250.57 o 
  -9   3   7       15.56        0.05     97.98 o 
  -8   3   7      883.50     1298.27    140.18 o 
  -7   3   7      573.14      574.15     77.81 o 
  -6   3   7     2776.72     2620.40    137.25 o 
  -5   3   7      287.54      343.12     43.53 o 
  -4   3   7      152.56      157.50     26.94 o 
  -3   3   7      740.73      673.40     50.39 o 
  -2   3   7     1576.10     1622.62    117.42 o 
  -1   3   7      205.70      186.43     38.67 o 
   0   3   7       18.32       47.29     14.35 o 
   1   3   7      870.57      905.33     38.17 o 
   2   3   7     1214.50     1257.49     50.52 o 
   3   3   7     1889.40     1843.49     70.91 o 
   4   3   7     3901.10     3940.59    159.36 o 
   5   3   7      104.43       55.06     49.71 o 
   6   3   7     1222.91     1390.03    252.93 o 
   7   3   7      494.58      318.06    116.88 o 
   8   3   7     1901.43     1818.08    212.97 o 
  -8   4   7      494.31      465.20    111.53 o 
  -7   4   7     5159.48     5434.07    332.86 o 
  -6   4   7     3050.63     3333.41    136.23 o 
  -5   4   7    15172.16    16056.51    431.39 o 
  -4   4   7     5870.67     5924.77    144.17 o 
  -3   4   7    20804.33    20763.10    563.24 o 
  -2   4   7    15388.35    14139.43    659.22 o 
  -1   4   7    16386.61    16208.81    694.38 o 
   0   4   7     9103.39     8532.52    409.65 o 
   1   4   7    28561.39    29747.40    978.31 o 
   2   4   7     5891.06     6356.82    193.66 o 
   3   4   7     7854.98     8261.16    219.73 o 
   4   4   7     3468.79     3947.09    123.28 o 
   5   4   7     8016.46     8357.77    276.53 o 
   6   4   7     1164.51     1178.77    160.60 o 
   7   4   7     1344.22     1363.18    251.10 o 
   8   4   7      537.79      356.01    170.66 o 
  -8   5   7        1.05       44.75     91.06 o 
  -7   5   7     2925.10     3018.43    164.83 o 
  -6   5   7        0.04      -45.47     45.47 o 
  -5   5   7      178.59      168.19     50.85 o 
  -4   5   7       49.15       33.64     29.99 o 
  -3   5   7     2287.55     2117.89     74.67 o 
  -2   5   7        7.88       39.27     20.35 o 
  -1   5   7     1861.85     1893.70     58.56 o 
   0   5   7      294.50      371.99     30.46 o 
   1   5   7      134.23      134.89     27.70 o 
   2   5   7       31.45       76.27     32.48 o 
   3   5   7     6481.71     7024.65    242.89 o 
   4   5   7       23.06       92.69     49.05 o 
   5   5   7      896.49     1026.51     77.51 o 
   6   5   7        1.47      -64.09     71.73 o 
   7   5   7     1693.64     1543.37    182.73 o 
  -8   6   7     1868.90     1874.24    176.28 o 
  -7   6   7     5057.30     5019.46    242.40 o 
  -6   6   7     2608.63     2639.47    310.10 o 
  -5   6   7     7556.18     7860.32    284.76 o 
  -4   6   7    10880.24    11259.86    376.12 o 
  -3   6   7    18734.25    17934.18    468.53 o 
  -2   6   7     7283.98     6739.51    195.78 o 
  -1   6   7    11430.44    10774.88    342.84 o 
   0   6   7    13896.39    13257.29    713.86 o 
   1   6   7    19207.86    19363.83    784.60 o 
   2   6   7     3912.34     4198.05    230.16 o 
   3   6   7     7964.24     8372.07    369.96 o 
   4   6   7     3577.43     3584.45    158.12 o 
   5   6   7    10273.25     9917.36   1052.46 o 
   6   6   7      436.91      406.05     77.61 o 
   7   6   7     1068.83      774.17    209.52 o 
  -8   7   7     1054.22      746.26    147.01 o 
  -7   7   7      119.21      100.27     71.89 o 
  -6   7   7     1149.72     1207.30    115.25 o 
  -5   7   7      147.74       79.95     48.87 o 
  -4   7   7      233.80      246.11     38.67 o 
  -3   7   7      296.59      283.90     35.83 o 
  -2   7   7      176.15      171.52     36.47 o 
  -1   7   7      324.75      333.24     40.02 o 
   0   7   7      558.97      597.05     50.30 o 
   1   7   7      317.42      355.84     36.41 o 
   2   7   7      385.73      369.20     47.06 o 
   3   7   7     1966.98     2035.14    106.09 o 
   4   7   7     3330.42     3852.10    236.43 o 
   5   7   7       33.01       96.93     83.09 o 
   6   7   7     1163.04      834.34    195.25 o 
   7   7   7      344.71      271.63    129.79 o 
  -7   8   7      818.37      671.39     98.42 o 
  -6   8   7     4437.90     4479.68    310.88 o 
  -5   8   7     1079.51      992.71    100.32 o 
  -4   8   7    18449.70    17550.98    749.00 o 
  -3   8   7      650.71      623.91     59.78 o 
  -2   8   7     9710.34     8868.60    233.82 o 
  -1   8   7     3070.15     3032.23    111.74 o 
   0   8   7    19614.99    18728.92    417.40 o 
   1   8   7     2633.41     2371.09    103.03 o 
   2   8   7    10879.27    10959.71    415.14 o 
   3   8   7     4276.71     4417.97    172.71 o 
   4   8   7    12755.21    14165.87    507.50 o 
   5   8   7      222.62      230.44    118.48 o 
   6   8   7     2622.98     2734.07    233.54 o 
   7   8   7      339.49      176.13    161.92 o 
  -7   9   7      774.16      641.26    130.92 o 
  -6   9   7      563.75      541.33    230.71 o 
  -5   9   7     1223.50      888.26    245.66 o 
  -4   9   7       88.03       78.03     53.28 o 
  -3   9   7      115.75      168.32     62.42 o 
  -2   9   7      132.40      133.84     85.43 o 
  -1   9   7      693.70      672.81     70.58 o 
   0   9   7     1221.55     1302.81     99.72 o 
   1   9   7      766.49      902.45    113.69 o 
   2   9   7      232.25      140.73     57.34 o 
   3   9   7      826.76      721.61     96.65 o 
   4   9   7     1140.94     1135.36    152.45 o 
   5   9   7     1400.05     1347.27    172.17 o 
   6   9   7       41.00      -94.80    138.12 o 
  -7  10   7     5457.16     5060.34    322.56 o 
  -6  10   7      237.52      131.65    104.08 o 
  -5  10   7     9368.90     9838.86    506.88 o 
  -4  10   7      130.97      142.41     88.59 o 
  -3  10   7    10650.03    10278.52    360.95 o 
  -2  10   7      336.04      424.99     62.88 o 
  -1  10   7    13780.98    13968.14    459.24 o 
   0  10   7      556.31      614.85     82.21 o 
   1  10   7    15073.33    15040.60    481.10 o 
   2  10   7      680.36      597.08     76.42 o 
   3  10   7     7195.76     7131.49    368.96 o 
   4  10   7      238.62      138.80    196.20 o 
   5  10   7     4012.44     3911.80    291.00 o 
   6  10   7      176.51      135.12    142.12 o 
  -6  11   7      289.72      202.24    108.73 o 
  -5  11   7      128.00       27.84     95.49 o 
  -4  11   7       48.32      105.97     66.76 o 
  -3  11   7      238.18      -40.58    224.19 o 
  -2  11   7      255.86      437.58     74.47 o 
  -1  11   7        9.05      -11.20     53.14 o 
   0  11   7       54.36      122.19     82.30 o 
   1  11   7        9.61      138.59    103.11 o 
   2  11   7     1210.79     1571.90    154.94 o 
   3  11   7      344.79      274.11    134.52 o 
   4  11   7      164.15       37.44    123.37 o 
   5  11   7      518.42      591.51    220.93 o 
  -5  12   7      189.55      128.89     88.70 o 
  -4  12   7     4159.97     4276.23    240.95 o 
  -3  12   7      842.88      770.38    133.43 o 
  -2  12   7    10611.77    11812.40    524.32 o 
  -1  12   7      372.61      251.87    104.96 o 
   0  12   7     7512.76     9135.74    793.78 o 
   1  12   7      718.47      832.17    202.72 o 
   2  12   7    11193.01    11998.84    506.26 o 
   3  12   7       23.72      -63.56     91.78 o 
   4  12   7     3280.15     2809.88    244.01 o 
   5  12   7      107.79      194.23    202.45 o 
  -5  13   7        7.04       28.22     80.20 o 
  -4  13   7      140.32      -59.65    131.53 o 
  -3  13   7       26.26      -64.88    112.49 o 
  -2  13   7       15.29       11.64    102.33 o 
  -1  13   7      116.90      167.50    108.84 o 
   0  13   7       65.58      -23.64    115.49 o 
   1  13   7      142.08      163.60    124.50 o 
   2  13   7      362.60      544.56    245.39 o 
   3  13   7       24.32       -4.75     83.34 o 
   4  13   7      149.01      -62.16    111.03 o 
  -4  14   7      626.34      454.68    173.10 o 
  -3  14   7     3963.59     4267.14    314.41 o 
  -2  14   7     2525.24     2876.94    329.63 o 
  -1  14   7     4142.64     5527.61    913.89 o 
   0  14   7      787.73      860.36    248.38 o 
   1  14   7     2830.12     2942.72    249.58 o 
   2  14   7     1910.60     2305.03    224.65 o 
   3  14   7     2280.85     1668.28    394.04 o 
  -2  15   7       35.80       12.25    226.91 o 
  -1  15   7       10.79     -111.85    111.85 o 
   0  15   7        5.37      228.81    259.25 o 
   1  15   7      136.64       66.78    124.79 o 
  -8   0   8     9678.92     9862.84    784.27 o 
  -6   0   8     8133.27     8101.05    357.73 o 
  -4   0   8    46270.29    48681.77   1519.61 o 
  -2   0   8    25439.06    25996.96   1972.18 o 
   0   0   8    61510.34    64222.73   4990.93 o 
   2   0   8     9721.54     9932.46    266.54 o 
   4   0   8    15459.95    15818.09    467.89 o 
   6   0   8     1560.55     1595.16    259.25 o 
  -9   1   8      194.88       42.52    110.37 o 
  -8   1   8      733.32      974.90    183.16 o 
  -7   1   8      872.71     1039.57    141.31 o 
  -6   1   8      646.49      669.66    101.70 o 
  -5   1   8      351.54      417.95     36.56 o 
  -4   1   8      110.37       87.68     22.24 o 
  -3   1   8      255.44      276.24     26.22 o 
  -2   1   8       14.78       47.12     23.88 o 
  -1   1   8     1618.56     1617.86     79.39 o 
   0   1   8     2721.32     2913.55    137.33 o 
   1   1   8      441.10      412.45     28.60 o 
   2   1   8       37.99       35.73     24.93 o 
   3   1   8     1790.06     1707.42     65.68 o 
   4   1   8     2811.77     3002.15     98.97 o 
   5   1   8      196.79      177.21     53.04 o 
   6   1   8     1463.28     1607.84    137.67 o 
   7   1   8      940.81      828.65    141.24 o 
  -8   2   8     1794.44     1655.05    150.63 o 
  -7   2   8    10483.79    11284.21    403.59 o 
  -6   2   8       68.60       30.81     44.72 o 
  -5   2   8    13908.93    14903.23    341.05 o 
  -4   2   8     3091.51     3327.64     94.13 o 
  -3   2   8    30570.24    32058.34    929.78 o 
  -2   2   8      160.16      103.83     26.76 o 
  -1   2   8    29775.24    29715.19    534.07 o 
   0   2   8     8804.51     8919.79    382.37 o 
   1   2   8    23100.24    24201.86    467.46 o 
   2   2   8     1101.96     1334.52     52.71 o 
   3   2   8    16346.76    16999.53    319.82 o 
   4   2   8     4791.87     4999.51    167.90 o 
   5   2   8     8598.85     8947.79    288.95 o 
   6   2   8       96.30       61.60     80.78 o 
   7   2   8     1880.78     1751.19    211.42 o 
  -8   3   8        8.66     -103.95    228.00 o 
  -7   3   8     2442.06     2574.16    189.00 o 
  -6   3   8      149.88      108.63     43.17 o 
  -5   3   8      196.62       86.78     35.24 o 
  -4   3   8       27.11       56.46     39.94 o 
  -3   3   8      891.67      878.24     37.42 o 
  -2   3   8      252.40      206.13     73.50 o 
  -1   3   8     1283.90     1245.00     76.12 o 
   0   3   8        2.33      -35.98     35.98 o 
   1   3   8       54.48       72.68     20.33 o 
   2   3   8      256.57      297.47     32.78 o 
   3   3   8     5100.01     5362.48    134.46 o 
   4   3   8      281.82      264.21     53.60 o 
   5   3   8      863.43      718.26     73.10 o 
   6   3   8     1192.03     1194.70    133.88 o 
   7   3   8     3502.85     3679.44    388.33 o 
  -8   4   8     2004.82     2164.94    181.30 o 
  -7   4   8     2583.90     2696.14    148.12 o 
  -6   4   8     7428.69     7434.41    250.99 o 
  -5   4   8     3528.34     3905.83    130.76 o 
  -4   4   8    11944.20    11634.04    474.90 o 
  -3   4   8     8445.48     8442.29    320.73 o 
  -2   4   8    24710.24    23594.86   2106.01 o 
  -1   4   8     7894.48     7405.06    223.54 o 
   0   4   8    18048.82    17886.02    831.60 o 
   1   4   8     9549.09     9748.57    279.53 o 
   2   4   8    15378.47    15746.76    828.46 o 
   3   4   8     3361.35     3786.51    144.66 o 
   4   4   8     7026.81     7126.31    314.96 o 
   5   4   8     3371.30     3532.94    147.85 o 
   6   4   8     4007.68     3366.31    210.50 o 
   7   4   8     1468.18     1171.02    158.33 o 
  -8   5   8     1713.07     1467.03    180.71 o 
  -7   5   8      187.85      182.88     63.97 o 
  -6   5   8     1916.98     2040.25    124.83 o 
  -5   5   8      484.19      447.61     45.85 o 
  -4   5   8      467.63      438.59     55.94 o 
  -3   5   8      227.14      242.77     40.14 o 
  -2   5   8       29.39       35.54     17.75 o 
  -1   5   8      575.52      615.46     34.70 o 
   0   5   8      101.10       73.40     21.23 o 
   1   5   8     1022.14     1029.28     48.81 o 
   2   5   8     1064.12     1170.33     67.77 o 
   3   5   8      325.86      444.02     62.77 o 
   4   5   8     1336.54     1361.53     82.09 o 
   5   5   8       60.67       44.04     72.92 o 
   6   5   8     1815.25     1435.40    129.99 o 
   7   5   8      281.86       -0.94     98.12 o 
  -8   6   8     3382.67     3103.64    244.36 o 
  -7   6   8     2257.24     2130.44    191.66 o 
  -6   6   8     6158.31     6362.33    268.16 o 
  -5   6   8     5844.38     5356.10    541.52 o 
  -4   6   8     9672.29     9932.47    308.24 o 
  -3   6   8     6143.07     5810.82    186.39 o 
  -2   6   8    13420.33    13263.77    396.62 o 
  -1   6   8     8047.48     7913.02    202.86 o 
   0   6   8    12237.05    12281.20    481.31 o 
   1   6   8     5891.26     5937.51    219.31 o 
   2   6   8     7351.72     7783.23    365.14 o 
   3   6   8     6456.34     7154.91    277.27 o 
   4   6   8     6601.47     7161.03    332.01 o 
   5   6   8     2890.69     2905.13    177.45 o 
   6   6   8     2570.57     2766.29    248.11 o 
   7   6   8     1801.87     1787.19    206.48 o 
  -8   7   8       22.20       18.96    108.43 o 
  -7   7   8      201.18      196.28     65.66 o 
  -6   7   8       39.24       74.40     56.83 o 
  -5   7   8     1197.09     1085.86    152.97 o 
  -4   7   8       34.06       42.76     33.14 o 
  -3   7   8        9.75       28.51     28.88 o 
  -2   7   8        2.67       12.64     32.16 o 
  -1   7   8       14.93       19.46     28.21 o 
   0   7   8      159.07      183.41     41.11 o 
   1   7   8     1279.50     1470.65     86.44 o 
   2   7   8      118.05      153.04     60.84 o 
   3   7   8     1307.71     1252.51     91.01 o 
   4   7   8      769.53      669.40     73.39 o 
   5   7   8     2995.66     3124.85    226.01 o 
   6   7   8      716.94      291.52    199.66 o 
   7   7   8     1668.89      916.19    211.03 o 
  -7   8   8     5631.32     5423.29    359.14 o 
  -6   8   8      665.55      620.97    104.63 o 
  -5   8   8     7679.35     7804.06    434.53 o 
  -4   8   8     1282.03     1293.10     82.17 o 
  -3   8   8    16775.62    15576.09    395.88 o 
  -2   8   8     1375.83     1128.33    126.06 o 
  -1   8   8    18047.77    17238.94    420.47 o 
   0   8   8     1490.39     1434.53    112.42 o 
   1   8   8     7702.56     7790.73    355.60 o 
   2   8   8     2357.30     2508.65    127.29 o 
   3   8   8     8930.01     9176.22    341.38 o 
   4   8   8     1551.22     1546.18    148.47 o 
   5   8   8     3043.99     2395.86    218.62 o 
   6   8   8      238.77      165.62     91.03 o 
  -7   9   8      174.38      166.86    226.37 o 
  -6   9   8      329.41        3.01    116.85 o 
  -5   9   8      380.34      291.17     64.33 o 
  -4   9   8     1506.45     1689.32    134.24 o 
  -3   9   8      264.88      238.24     61.76 o 
  -2   9   8        2.27       23.05     37.39 o 
  -1   9   8       14.92       17.22     44.55 o 
   0   9   8     1413.27     1543.49     97.42 o 
   1   9   8      387.95      325.09     69.67 o 
   2   9   8      459.41      596.27     79.54 o 
   3   9   8      337.67      156.31     84.79 o 
   4   9   8     1081.20      870.08    171.75 o 
   5   9   8      152.67      313.73    120.51 o 
   6   9   8      960.06      409.47    172.29 o 
  -6  10   8     6566.75     6528.98   1122.05 o 
  -5  10   8       45.30      -74.41     90.68 o 
  -4  10   8    12803.50    13178.60    504.41 o 
  -3  10   8      181.38      241.89     60.19 o 
  -2  10   8     8210.09     7877.17    313.88 o 
  -1  10   8       11.20      -20.47     44.92 o 
   0  10   8    11666.46    11491.42    557.57 o 
   1  10   8       41.87      148.86     89.28 o 
   2  10   8     7266.45     7083.13    411.52 o 
   3  10   8        9.22       37.83    171.47 o 
   4  10   8     4884.15     5243.43    342.26 o 
   5  10   8       99.07      191.60    164.10 o 
  -6  11   8      187.98       35.75     84.32 o 
  -5  11   8       17.64      -31.41     61.47 o 
  -4  11   8       42.18      -48.43     95.11 o 
  -3  11   8       94.83       40.59     64.49 o 
  -2  11   8        0.13       16.45     61.73 o 
  -1  11   8      439.99      382.99     70.75 o 
   0  11   8      314.20      192.09     63.16 o 
   1  11   8      195.15      280.40    122.45 o 
   2  11   8      670.99      663.72    104.81 o 
   3  11   8      946.85      588.19    236.42 o 
   4  11   8      779.30      550.02    137.04 o 
   5  11   8      219.54      310.96    133.43 o 
  -5  12   8     4872.69     5125.14    265.21 o 
  -4  12   8      299.00      145.38     77.99 o 
  -3  12   8     6122.62     6355.46    432.27 o 
  -2  12   8      267.35      231.89     90.08 o 
  -1  12   8     6780.05     8239.30    401.64 o 
   0  12   8      925.69     1085.37    153.54 o 
   1  12   8     8110.60     8800.14    496.45 o 
   2  12   8      503.65      492.84    147.46 o 
   3  12   8     4313.31     3734.30    381.26 o 
   4  12   8      700.76      456.76    141.92 o 
  -4  13   8        1.02      108.48    130.99 o 
  -3  13   8      575.83      220.66    197.83 o 
  -2  13   8       10.69      -64.36    163.05 o 
  -1  13   8      365.05      260.45    113.05 o 
   0  13   8       21.99      150.76    116.58 o 
   1  13   8        9.78       51.41    100.34 o 
   2  13   8      371.29      239.98    129.50 o 
   3  13   8      494.68      420.79    354.11 o 
  -3  14   8     1594.82     1359.24    255.17 o 
  -2  14   8     3895.97     4363.57    354.36 o 
  -1  14   8     1264.57     1171.92    231.80 o 
   0  14   8     3212.66     3375.66    434.25 o 
   1  14   8     1268.84      852.13    224.74 o 
   2  14   8     2481.16     2669.68    256.83 o 
  -7   0   9     8710.63     8896.50    595.67 o 
  -5   0   9    14024.15    15668.75    553.73 o 
  -3   0   9    20922.47    21612.26   2067.69 o 
  -1   0   9    33582.62    34859.35   1481.57 o 
   1   0   9    18189.30    19807.81    512.86 o 
   3   0   9    22189.62    22681.06    608.98 o 
   5   0   9     4231.72     4436.96    240.75 o 
   7   0   9     3960.08     4477.33    463.60 o 
  -8   1   9      227.90      151.71    107.15 o 
  -7   1   9      297.39      297.53     79.04 o 
  -6   1   9       16.64       58.69     42.87 o 
  -5   1   9      722.48      725.88     51.64 o 
  -4   1   9      136.06      128.93     28.18 o 
  -3   1   9       62.84       79.06     18.02 o 
  -2   1   9      684.64      734.72     38.38 o 
  -1   1   9       22.66       22.18     19.07 o 
   0   1   9     1392.96     1464.50     97.49 o 
   1   1   9     2451.52     2727.72     74.13 o 
   2   1   9     1186.93     1210.51     53.70 o 
   3   1   9     1055.41     1165.34     60.01 o 
   4   1   9      425.97      420.75     46.65 o 
   5   1   9     1216.30      879.81    154.62 o 
   6   1   9      774.37      608.43    105.47 o 
   7   1   9     1308.20      935.98    347.84 o 
  -8   2   9     4803.67     5303.66    320.90 o 
  -7   2   9     1259.36     1371.19     97.96 o 
  -6   2   9     9622.22    10227.73    289.75 o 
  -5   2   9     3497.31     3627.83    133.46 o 
  -4   2   9    12610.59    12372.91    989.83 o 
  -3   2   9     1095.25     1026.23     94.67 o 
  -2   2   9    18028.10    18759.36    943.48 o 
  -1   2   9     1859.62     1975.30     79.29 o 
   0   2   9    29767.41    30475.00   1245.58 o 
   1   2   9     1640.40     1821.57     56.36 o 
   2   2   9    15223.88    16681.08    303.40 o 
   3   2   9     2075.80     2287.35     86.81 o 
   4   2   9    11581.35    12419.56    327.73 o 
   5   2   9       61.37       33.90     67.73 o 
   6   2   9     2792.81     2403.44    154.59 o 
   7   2   9      763.85      662.03    141.19 o 
  -8   3   9     1209.97     1180.70    180.17 o 
  -7   3   9      552.03      555.56     75.06 o 
  -6   3   9     1639.94     1639.10    105.67 o 
  -5   3   9      478.57      478.14     43.53 o 
  -4   3   9      729.93      788.36     55.46 o 
  -3   3   9      269.45      185.91     47.39 o 
  -2   3   9      127.99      225.44     44.87 o 
  -1   3   9      215.57      181.23     32.83 o 
   0   3   9       38.61       37.34     27.97 o 
   1   3   9      118.79      162.80     31.81 o 
   2   3   9     4548.12     4806.06    142.39 o 
   3   3   9      837.96      886.28     65.82 o 
   4   3   9      749.22      710.52     74.58 o 
   5   3   9      131.64      120.42     71.03 o 
   6   3   9     2016.72     1745.30    315.87 o 
   7   3   9      426.19      105.43    112.27 o 
  -8   4   9     2771.95     2882.32    218.04 o 
  -7   4   9     4551.75     4582.39    226.19 o 
  -6   4   9     6206.38     6507.16    247.24 o 
  -5   4   9    10632.59    11223.62    265.55 o 
  -4   4   9     7191.32     7146.77    175.20 o 
  -3   4   9    14272.04    13695.52    820.62 o 
  -2   4   9     8705.25     8164.70    514.61 o 
  -1   4   9    16357.42    16069.07    412.18 o 
   0   4   9     7900.97     7648.02    350.38 o 
   1   4   9    16483.83    17417.22    365.33 o 
   2   4   9     4016.15     4518.41    183.71 o 
   3   4   9     4648.82     4923.88    162.24 o 
   4   4   9     3056.77     2872.70    187.76 o 
   5   4   9     3866.41     3984.37    246.47 o 
   6   4   9      954.50      877.47    106.20 o 
   7   4   9     2460.36     2362.80    236.46 o 
  -8   5   9       34.61       55.92    120.48 o 
  -7   5   9     2578.75     2557.40    276.76 o 
  -6   5   9       15.02       61.23    102.95 o 
  -5   5   9       17.34       18.65     35.98 o 
  -4   5   9       99.21      117.56     40.40 o 
  -3   5   9     1137.11      924.46     84.82 o 
  -2   5   9       37.43        3.22     61.11 o 
  -1   5   9     1813.51     1592.67    138.53 o 
   0   5   9      114.73      128.40     44.17 o 
   1   5   9       47.69       75.33     28.42 o 
   2   5   9       90.81      121.66     33.02 o 
   3   5   9     3486.71     3618.62    153.05 o 
   4   5   9      211.38      181.99     84.86 o 
   5   5   9     1105.63      939.99    107.12 o 
   6   5   9      197.78      149.41     89.79 o 
   7   5   9     2568.02     2269.81    248.06 o 
  -7   6   9     4183.32     3806.16    318.07 o 
  -6   6   9     3131.39     3120.56    191.08 o 
  -5   6   9     6651.21     6482.13    339.28 o 
  -4   6   9     8785.77     8043.95    564.03 o 
  -3   6   9    10344.81    10088.97    739.30 o 
  -2   6   9     5864.44     6087.11    293.21 o 
  -1   6   9    12807.90    13205.60    590.05 o 
   0   6   9     8385.86     8419.21    369.19 o 
   1   6   9     9556.96     9755.53    705.27 o 
   2   6   9     3177.76     3552.42    148.88 o 
   3   6   9     5798.09     6204.37    361.17 o 
   4   6   9     4060.56     3985.38    264.55 o 
   5   6   9     2435.03     2506.15    171.93 o 
   6   6   9     1278.90     1003.21    118.26 o 
  -7   7   9      361.78      213.83     89.01 o 
  -6   7   9      360.43      272.49     79.98 o 
  -5   7   9      188.38      127.78     71.60 o 
  -4   7   9      316.39      261.95     43.13 o 
  -3   7   9      422.48      442.45     52.81 o 
  -2   7   9       31.66      -20.24     51.70 o 
  -1   7   9      682.01      761.64     97.72 o 
   0   7   9      226.55      253.98     38.77 o 
   1   7   9       77.10       27.36     35.39 o 
   2   7   9      593.75      669.47    132.94 o 
   3   7   9      340.49      350.31     70.76 o 
   4   7   9     1505.05     1487.30    137.39 o 
   5   7   9       13.31      121.13    180.17 o 
   6   7   9     1032.94      726.43    184.27 o 
  -7   8   9      852.37      809.81    227.73 o 
  -6   8   9     3757.09     3916.82    272.77 o 
  -5   8   9     1365.54     1642.45    229.90 o 
  -4   8   9    11848.55    12071.03    808.96 o 
  -3   8   9     1886.27     1822.94    100.74 o 
  -2   8   9     9447.81     9361.70    353.10 o 
  -1   8   9     1933.85     1795.24    120.83 o 
   0   8   9    21164.77    22045.31    770.58 o 
   1   8   9      755.13      808.18    101.12 o 
   2   8   9     4007.95     4304.02    208.75 o 
   3   8   9      823.86      739.43    159.94 o 
   4   8   9     6417.13     7220.88    438.64 o 
   5   8   9      579.89      234.38    155.36 o 
   6   8   9     1127.16      871.60    156.66 o 
  -6   9   9       66.47       69.66    178.00 o 
  -5   9   9       82.67       62.50     62.50 o 
  -4   9   9        5.24        1.75     83.62 o 
  -3   9   9      102.02       78.73     55.82 o 
  -2   9   9       62.78       62.29     42.67 o 
  -1   9   9       38.47      -36.39     37.66 o 
   0   9   9        8.88       -3.87     40.23 o 
   1   9   9     1687.95     2043.05    252.87 o 
   2   9   9      240.44      378.07    123.79 o 
   3   9   9      698.10      601.83     95.96 o 
   4   9   9      605.06      468.00    110.60 o 
   5   9   9      700.02      677.09    156.96 o 
  -6  10   9      305.78      172.83    166.31 o 
  -5  10   9     7185.48     7356.94    334.02 o 
  -4  10   9      290.58      387.43     85.50 o 
  -3  10   9     8631.16     8473.78    524.47 o 
  -2  10   9      984.29     1106.40    133.97 o 
  -1  10   9     8433.87     8504.43    314.20 o 
   0  10   9       30.55       99.01     53.57 o 
   1  10   9     8085.74     7849.89    343.28 o 
   2  10   9      500.57      451.62    113.74 o 
   3  10   9     6462.66     6645.44    377.97 o 
   4  10   9      153.19      -16.54     93.53 o 
   5  10   9     2451.83     2430.46    216.37 o 
  -5  11   9      129.32      120.44    114.25 o 
  -4  11   9        7.14      -43.48    105.98 o 
  -3  11   9      126.28       95.32     88.53 o 
  -2  11   9       17.54       -9.61     76.62 o 
  -1  11   9       94.61      110.32     66.05 o 
   0  11   9        5.26       73.23     92.33 o 
   1  11   9      164.56      234.70    107.64 o 
   2  11   9      415.32      368.27    104.39 o 
   3  11   9      666.45      438.53    141.31 o 
   4  11   9      298.01      177.76    142.37 o 
  -4  12   9     3615.80     2761.51    365.23 o 
  -3  12   9      450.45      215.64    143.21 o 
  -2  12   9     8206.49     9526.30   1539.73 o 
  -1  12   9      611.98      776.78    138.32 o 
   0  12   9     3594.32     3920.33    393.22 o 
   1  12   9      416.67      132.92     99.07 o 
   2  12   9     4946.78     5607.57    355.10 o 
   3  12   9      463.65      200.20    131.56 o 
  -3  13   9       11.73       91.31    266.86 o 
  -2  13   9        0.81      -46.74    179.90 o 
  -1  13   9       75.62      142.31    117.35 o 
   0  13   9       33.67       37.19    139.63 o 
   1  13   9      124.74      -36.76    119.96 o 
   2  13   9     1192.82     1021.19    501.10 o 
  -2  14   9     1930.30     2269.10    277.18 o 
  -1  14   9     4149.14     5542.04    537.52 o 
   0  14   9      676.00      431.54    215.77 o 
  -8   0  10     8131.39     7387.75    567.41 o 
  -6   0  10     7358.79     9192.66   1865.82 o 
  -4   0  10    17956.92    18956.02   1872.89 o 
  -2   0  10     7603.41     8200.82    482.63 o 
   0   0  10    18331.12    19022.79   1063.87 o 
   2   0  10     7563.90     8226.28    269.29 o 
   4   0  10    12174.81    13111.76    780.19 o 
   6   0  10     3141.78     3352.29    360.34 o 
  -8   1  10      923.72      765.02    121.54 o 
  -7   1  10      333.46      290.94     81.64 o 
  -6   1  10      443.09      428.04    146.35 o 
  -5   1  10        7.88      -24.52     39.71 o 
  -4   1  10      409.27      414.11     48.61 o 
  -3   1  10      261.99      195.22     43.71 o 
  -2   1  10        1.49       24.00     28.58 o 
  -1   1  10       86.63       74.89     18.37 o 
   0   1  10      353.59      355.03     86.37 o 
   1   1  10      425.06      449.92     42.93 o 
   2   1  10     2556.31     2554.67     97.84 o 
   3   1  10      751.67      770.76     52.99 o 
   4   1  10     1339.98     1382.27     74.10 o 
   5   1  10      512.95      371.08     81.41 o 
   6   1  10     1015.25      703.23    106.71 o 
   7   1  10      755.54      377.81    178.32 o 
  -8   2  10      706.06      666.79    145.11 o 
  -7   2  10     6156.78     6758.77    270.77 o 
  -6   2  10      298.92      152.56     56.61 o 
  -5   2  10    16641.42    16905.35    399.17 o 
  -4   2  10     8717.31     8808.72    521.30 o 
  -3   2  10    14403.98    14875.38   1065.66 o 
  -2   2  10     1350.84     1313.25     73.74 o 
  -1   2  10    18924.68    19892.60    450.07 o 
   0   2  10     4023.14     4311.49    229.38 o 
   1   2  10    11853.53    12852.56    389.94 o 
   2   2  10     1536.78     1580.39     70.43 o 
   3   2  10    11982.63    12592.66    345.24 o 
   4   2  10     1811.86     1937.38    111.37 o 
   5   2  10     3648.68     3698.44    310.66 o 
   6   2  10       16.86      118.30     87.91 o 
   7   2  10     2284.72     2236.49    360.88 o 
  -8   3  10      416.61      177.18    130.98 o 
  -7   3  10      962.92     1010.32    136.68 o 
  -6   3  10      675.94      702.62     91.56 o 
  -5   3  10      383.21      327.42     38.21 o 
  -4   3  10      114.92       70.21     21.07 o 
  -3   3  10      123.83       62.80     67.39 o 
  -2   3  10      366.58      459.50     64.64 o 
  -1   3  10     1129.69     1202.46     64.65 o 
   0   3  10       11.06       -0.07     30.00 o 
   1   3  10       90.59      101.65     54.45 o 
   2   3  10      244.08      263.92     57.69 o 
   3   3  10     4180.45     4114.65    183.77 o 
   4   3  10       94.33       92.27     62.61 o 
   5   3  10     1241.44     1441.69    287.51 o 
   6   3  10      484.98      391.03    108.31 o 
  -7   4  10     1778.80     1755.83    130.19 o 
  -6   4  10     7406.72     7770.45    310.22 o 
  -5   4  10     5366.39     5573.52    222.61 o 
  -4   4  10     8733.18     8265.36    369.33 o 
  -3   4  10     4071.40     3830.47    302.44 o 
  -2   4  10    15440.78    15803.85    492.63 o 
  -1   4  10     8850.79     8515.75    287.15 o 
   0   4  10     9011.73     8313.06    389.10 o 
   1   4  10     5646.69     5898.39    330.43 o 
   2   4  10    14641.01    15733.22    359.50 o 
   3   4  10     4384.88     4828.15    152.70 o 
   4   4  10     2788.32     2628.57    171.35 o 
   5   4  10     1084.54     1147.10    144.58 o 
   6   4  10     1638.72     1266.30    230.19 o 
  -7   5  10       61.48      -65.68    113.86 o 
  -6   5  10      334.99      372.07    117.55 o 
  -5   5  10      250.96      255.67     60.13 o 
  -4   5  10      115.38       66.76     27.50 o 
  -3   5  10      614.28      476.88     68.30 o 
  -2   5  10      239.18      235.94     59.66 o 
  -1   5  10      286.81      149.13     57.21 o 
   0   5  10       35.74       51.41     49.45 o 
   1   5  10       15.09       15.31     25.20 o 
   2   5  10     3335.18     3314.56    134.66 o 
   3   5  10        6.09       40.29     48.30 o 
   4   5  10      550.62     1178.29    788.09 o 
   5   5  10      225.55       59.55     82.35 o 
   6   5  10     3133.28     2689.58    392.81 o 
  -7   6  10     1890.96     1541.90    207.07 o 
  -6   6  10     6676.16     6250.49    365.16 o 
  -5   6  10     4282.75     4953.75    371.06 o 
  -4   6  10     7168.94     6713.30    358.44 o 
  -3   6  10     4921.14     4306.72    308.48 o 
  -2   6  10    12752.72    11690.83    452.58 o 
  -1   6  10     8549.32     7673.30    359.81 o 
   0   6  10     8848.93     9129.81    486.10 o 
   1   6  10     5929.74     5857.21    397.02 o 
   2   6  10     8351.08     8949.05    456.68 o 
   3   6  10     3198.41     3270.56    258.56 o 
   4   6  10     3306.92     3849.25    193.69 o 
   5   6  10      845.54      807.00    110.35 o 
   6   6  10     1645.92     1231.73    367.70 o 
  -7   7  10      415.97      352.87    220.12 o 
  -6   7  10        8.16      174.97     94.92 o 
  -5   7  10      712.10      723.71     92.78 o 
  -4   7  10      164.10      215.82     43.75 o 
  -3   7  10      267.04      313.41     79.73 o 
  -2   7  10      187.05      242.12     91.02 o 
  -1   7  10       37.80       32.51     66.95 o 
   0   7  10       10.23       43.59     85.12 o 
   1   7  10     1116.91     1184.04     73.46 o 
   2   7  10      278.14      372.34    116.33 o 
   3   7  10      557.40      530.57     73.14 o 
   4   7  10      131.33       10.77     99.90 o 
   5   7  10     1656.34     1504.54    154.94 o 
  -6   8  10      962.63      813.55    138.85 o 
  -5   8  10     7008.34     6850.09   1388.91 o 
  -4   8  10     2220.38     2359.61    383.17 o 
  -3   8  10     6459.61     7044.76    890.25 o 
  -2   8  10     2079.37     1971.63    107.00 o 
  -1   8  10    12245.54    13579.99    719.32 o 
   0   8  10     2012.02     2139.50    272.16 o 
   1   8  10     5763.61     6189.62    298.55 o 
   2   8  10      797.08      678.20     71.61 o 
   3   8  10     7200.95     7721.23    776.11 o 
   4   8  10      925.04      712.23    195.17 o 
   5   8  10     1442.01     1269.48    128.39 o 
  -6   9  10      146.64      117.87     92.41 o 
  -5   9  10      392.38      313.43    135.40 o 
  -4   9  10       14.63      -99.46    168.48 o 
  -3   9  10      120.17      162.56     77.99 o 
  -2   9  10        0.63        5.96     47.28 o 
  -1   9  10       26.05        5.45     76.36 o 
   0   9  10      179.53      180.60     70.85 o 
   1   9  10      204.42      254.10     83.56 o 
   2   9  10      480.19      477.71     91.79 o 
   3   9  10      111.79      129.56     96.54 o 
   4   9  10     1227.81     1130.43    273.38 o 
   5   9  10      381.00      218.53    115.34 o 
  -5  10  10       78.24       43.29     99.81 o 
  -4  10  10     7306.93     6794.80    678.28 o 
  -3  10  10      100.19      292.94    197.83 o 
  -2  10  10     6734.97     6909.89    492.41 o 
  -1  10  10       80.23       73.66     72.28 o 
   0  10  10     6191.78     6559.57    355.38 o 
   1  10  10      214.18      231.59     87.18 o 
   2  10  10     5373.80     5376.98    271.90 o 
   3  10  10       78.91      -18.77     98.77 o 
   4  10  10     3087.07     2671.14    233.16 o 
  -5  11  10       23.30       21.74    173.38 o 
  -4  11  10        6.94     -113.05    218.49 o 
  -3  11  10        2.95     -148.92    148.92 o 
  -2  11  10       15.69       55.98    231.53 o 
  -1  11  10      187.30      191.84     88.22 o 
   0  11  10       13.06       35.74     97.12 o 
   1  11  10       42.25      -70.46     90.12 o 
   2  11  10      491.94      450.27    105.70 o 
   3  11  10      403.62      408.71    183.16 o 
  -4  12  10      373.77      201.64    178.81 o 
  -3  12  10     5609.43     7131.22    597.30 o 
  -2  12  10      809.68      726.11    205.44 o 
  -1  12  10     4973.03     5163.76    586.43 o 
   0  12  10      481.36      263.60    232.62 o 
   1  12  10     5642.74     5526.28    597.85 o 
   2  12  10      291.22       65.76    247.29 o 
  -2  13  10        4.23     -248.92    272.29 o 
  -1  13  10      280.02      570.13    273.38 o 
   0  13  10       21.52      215.77    161.96 o 
   1  13  10       58.80       60.33    195.12 o 
  -7   0  11     5275.57     5156.70    463.60 o 
  -5   0  11    12877.64    12715.77   2225.62 o 
  -3   0  11    15977.38    17072.33    940.79 o 
  -1   0  11    25913.84    26199.27   1318.52 o 
   1   0  11     8087.98     8856.09    685.05 o 
   3   0  11    13069.62    13577.71    445.43 o 
   5   0  11     2027.25     2295.73    259.25 o 
  -7   1  11       96.54      -15.78    144.30 o 
  -6   1  11      107.40       73.20     43.14 o 
  -5   1  11      814.68      743.15    113.59 o 
  -4   1  11      815.41      732.48     73.99 o 
  -3   1  11      431.63      482.58     38.80 o 
  -2   1  11      284.94      287.26     52.56 o 
  -1   1  11      215.68      206.74     42.28 o 
   0   1  11      193.88      225.05     34.88 o 
   1   1  11     2326.08     2504.63     94.63 o 
   2   1  11      448.85      424.05     55.72 o 
   3   1  11      333.95      275.48     37.81 o 
   4   1  11      475.32      510.16     71.59 o 
   5   1  11     2097.87     1929.36    219.45 o 
   6   1  11      812.40      719.17    111.71 o 
  -7   2  11      269.34      411.42    126.63 o 
  -6   2  11    10030.71    10303.73    513.42 o 
  -5   2  11     1282.70     1282.65    149.88 o 
  -4   2  11    14921.05    14637.68   1937.80 o 
  -3   2  11     1353.05     1334.10     85.80 o 
  -2   2  11    19633.36    21659.48   1039.50 o 
  -1   2  11     2261.42     2136.92     97.23 o 
   0   2  11    10026.14    10438.52    478.06 o 
   1   2  11       45.98       21.75     26.73 o 
   2   2  11     7383.56     8106.36    211.58 o 
   3   2  11     1854.44     1953.64    108.92 o 
   4   2  11     3532.83     3724.02    179.24 o 
   5   2  11      263.48      321.54     89.91 o 
   6   2  11     3109.03     3037.39    249.59 o 
  -7   3  11      684.91      702.02    231.26 o 
  -6   3  11       35.99      -27.86     73.92 o 
  -5   3  11        9.01       65.27     36.71 o 
  -4   3  11      346.88      174.43     86.86 o 
  -3   3  11      281.83      206.94     71.77 o 
  -2   3  11      890.38      801.29     63.24 o 
  -1   3  11     1215.74     1162.44     90.17 o 
   0   3  11      308.67      398.16     52.51 o 
   1   3  11       24.70       -5.24     34.59 o 
   2   3  11     2306.00     2469.61     98.77 o 
   3   3  11       77.97       77.29     76.25 o 
   4   3  11     1100.00     1090.42     90.44 o 
   5   3  11        9.11      -87.71    106.79 o 
   6   3  11     2345.42     1900.53    209.72 o 
  -7   4  11     4041.95     4107.53    276.80 o 
  -6   4  11     2188.30     1968.22    147.65 o 
  -5   4  11     5733.22     5290.70    218.26 o 
  -4   4  11     2440.30     1998.83    191.72 o 
  -3   4  11     9110.83     8844.83    791.56 o 
  -2   4  11     5355.46     5362.24    215.88 o 
  -1   4  11     9259.80     9414.96    415.71 o 
   0   4  11     3384.83     3471.74    480.80 o 
   1   4  11     8426.20     8764.18    471.39 o 
   2   4  11     6746.54     7075.64    317.42 o 
   3   4  11     6238.70     6410.63    223.15 o 
   4   4  11     1762.87     1917.32    152.60 o 
   5   4  11     2521.10     2061.01    322.03 o 
   6   4  11     1608.63     1674.17    174.71 o 
  -7   5  11      633.83      504.10    113.08 o 
  -6   5  11       44.21      -40.85     81.40 o 
  -5   5  11      120.59       87.81     85.01 o 
  -4   5  11        1.39      -40.88     76.92 o 
  -3   5  11        9.04      -40.98     50.48 o 
  -2   5  11      105.96      115.52     61.56 o 
  -1   5  11      670.98      703.04     84.12 o 
   0   5  11       73.07        3.47     50.14 o 
   1   5  11      561.97      568.36     70.99 o 
   2   5  11      215.62      233.93     43.89 o 
   3   5  11     1897.70     2001.79    145.86 o 
   4   5  11      133.26      -72.73     72.73 o 
   5   5  11     1253.12      980.45    144.12 o 
  -7   6  11     2930.05     2421.21    513.60 o 
  -6   6  11     1368.83     1233.08    309.25 o 
  -5   6  11     5938.95     5353.77    348.92 o 
  -4   6  11     4866.36     4330.04    584.80 o 
  -3   6  11     6664.87     6433.85    686.16 o 
  -2   6  11     2476.33     2479.08    175.61 o 
  -1   6  11     8173.96     8558.38    328.48 o 
   0   6  11     5471.20     5486.19    428.02 o 
   1   6  11     4345.86     4487.02    183.53 o 
   2   6  11     3344.02     3324.84    142.49 o 
   3   6  11     4481.07     4562.28    218.73 o 
   4   6  11     2424.80     2250.53    198.29 o 
   5   6  11     1757.32     1660.75    184.77 o 
  -6   7  11      236.49       28.47     95.60 o 
  -5   7  11        6.31      140.57     86.35 o 
  -4   7  11       25.18      110.57     78.61 o 
  -3   7  11      268.94       60.28     82.64 o 
  -2   7  11      377.91      210.70    102.22 o 
  -1   7  11        5.09      122.29    137.50 o 
   0   7  11     1570.87     1654.40    190.22 o 
   1   7  11      106.40       15.80     73.16 o 
   2   7  11      616.31      458.17     87.86 o 
   3   7  11       28.59       -5.17     67.37 o 
   4   7  11     1086.39     1032.65    120.47 o 
   5   7  11       35.15      -79.57    146.91 o 
  -6   8  11     3501.22     2900.79    258.16 o 
  -5   8  11      648.97      451.08    144.12 o 
  -4   8  11     7691.49     6446.01    564.69 o 
  -3   8  11     1210.20     1314.18    247.29 o 
   0   8  11    11299.37    11193.79    463.46 o 
   1   8  11      624.61      678.78    113.32 o 
   2   8  11     4146.85     4599.61    415.23 o 
   3   8  11      384.88      250.82     97.68 o 
   4   8  11     3563.34     3200.33    276.70 o 
  -5   9  11      234.94      -33.76    147.83 o 
  -4   9  11      259.58      -76.63    176.09 o 
  -3   9  11       17.13       55.44    126.63 o 
  -2   9  11        4.56     -111.42    175.55 o 
  -1   9  11        6.00      109.24    163.59 o 
   0   9  11       11.58        0.00    165.22 o 
   1   9  11      686.74      760.35    217.40 o 
   2   9  11       77.92       72.94    124.73 o 
   3   9  11      279.10      901.12    222.29 o 
   4   9  11      262.83      205.10    145.78 o 
  -5  10  11     4431.65     3782.19    451.65 o 
  -3  10  11     7495.35     7966.03    607.63 o 
  -2  10  11      467.50      214.14    190.22 o 
  -1  10  11     7322.13     8437.79    679.91 o 
   0  10  11        1.52       60.87    182.07 o 
   1  10  11     4731.05     4356.67    421.21 o 
   2  10  11       35.47      191.85    198.92 o 
   3  10  11     4355.47     4893.10    533.71 o 
  -4  11  11      103.02      -29.89    188.05 o 
  -3  11  11      144.65      116.31    170.66 o 
  -2  11  11       68.46      424.47    172.83 o 
  -1  11  11       48.89     -155.98    218.49 o 
   0  11  11       52.08      121.74    159.79 o 
   1  11  11      209.72      191.85    221.20 o 
   2  11  11      124.38       57.07    179.35 o 
  -2  12  11     5306.31     6625.23    665.24 o 
  -1  12  11      604.46      791.87    217.40 o 
   0  12  11     2659.93     2483.24    344.03 o 
   1  12  11       84.12     -111.42    259.25 o 
  -6   0  12     5520.21     7098.07    576.65 o 
  -4   0  12    10023.64    11104.73    688.61 o 
  -2   0  12    19330.72    19930.03   1095.15 o 
   0   0  12    22903.92    23782.88   1298.96 o 
   2   0  12     9201.33     9991.47    364.67 o 
   4   0  12     4922.50     4663.64    271.24 o 
  -7   1  12       99.50       53.26    136.96 o 
  -6   1  12      234.82      280.44    206.53 o 
  -5   1  12       14.00       26.72     51.99 o 
  -4   1  12       26.71       56.49     40.64 o 
  -3   1  12       67.81       71.90    110.87 o 
  -2   1  12       88.47      137.11     90.61 o 
  -1   1  12        4.28      145.39     93.59 o 
   0   1  12      104.87       78.48     44.34 o 
   1   1  12      815.14      813.96     49.42 o 
   2   1  12      326.45      403.03     62.32 o 
   3   1  12      252.79      246.74     60.82 o 
   4   1  12      989.50      925.85     87.41 o 
   5   1  12      858.14      635.24    110.91 o 
  -7   2  12     4409.34     5339.86    430.45 o 
  -6   2  12      167.58      224.83     84.38 o 
  -5   2  12     8777.88     7701.61   1170.96 o 
  -4   2  12     1986.70     1335.08    416.05 o 
  -3   2  12    11050.83    12116.41    390.65 o 
  -2   2  12      505.81      556.38     46.46 o 
  -1   2  12    12687.91    14103.83    492.18 o 
   0   2  12      646.88      603.60     56.23 o 
   1   2  12    10316.33    11231.15    318.12 o 
   2   2  12       57.06       85.34     45.90 o 
   3   2  12     5034.59     5524.92    312.00 o 
   4   2  12       87.45      116.57     61.74 o 
   5   2  12     2947.30     3037.31    327.19 o 
  -7   3  12      584.13      796.22    243.49 o 
  -6   3  12       19.06      -92.39    128.27 o 
  -5   3  12      120.18       76.38     43.21 o 
  -4   3  12       31.83      138.81     63.62 o 
  -3   3  12       18.69       50.48     55.39 o 
  -2   3  12       17.38      -34.39     34.39 o 
  -1   3  12      250.86      214.59    154.90 o 
   0   3  12        5.60       32.96     60.33 o 
   1   3  12     1000.67      922.74    168.17 o 
   2   3  12      182.07      162.49     40.14 o 
   3   3  12      936.28     1044.62     94.15 o 
   4   3  12      127.07      198.22     83.18 o 
   5   3  12     1735.78     1567.16    308.93 o 
  -7   4  12     1566.30     1086.99    259.25 o 
  -6   4  12     7030.91     5935.03    480.18 o 
  -5   4  12     2402.34     1893.11    339.63 o 
  -4   4  12     4862.50     4097.72    392.40 o 
  -3   4  12     3595.16     3282.87    328.82 o 
  -2   4  12    10712.47    12051.50    401.73 o 
  -1   4  12     3969.40     4098.81    208.24 o 
   0   4  12     4326.62     4337.45    254.62 o 
   1   4  12     2553.30     2649.15    324.65 o 
   2   4  12     7114.81     7328.49    843.24 o 
   3   4  12     1137.80     1232.00    116.68 o 
   4   4  12     1397.63     1384.25    126.07 o 
   5   4  12      691.27      512.62    129.60 o 
  -6   5  12      129.12      162.94     85.55 o 
  -5   5  12       71.12       99.47     74.51 o 
  -4   5  12      246.14      241.19    111.42 o 
  -3   5  12       22.71     -122.56    122.56 o 
  -2   5  12      230.91      151.69     66.45 o 
  -1   5  12        8.80      -30.21     57.40 o 
   0   5  12      509.25      455.10     99.49 o 
   1   5  12       41.31      154.69     93.89 o 
   2   5  12     2704.89     2984.14    297.02 o 
   3   5  12       53.68     -158.43    158.43 o 
   4   5  12     1039.10     1037.73    186.15 o 
   5   5  12        1.25       77.20    103.89 o 
  -6   6  12     5363.80     4157.03    292.31 o 
  -5   6  12     2782.77     2302.25    305.99 o 
  -4   6  12     2480.36     2072.81    356.26 o 
  -3   6  12     3108.33     2805.08    301.10 o 
  -2   6  12     8005.83     8290.10    619.31 o 
  -1   6  12     3387.38     3269.06    209.55 o 
   0   6  12     3019.45     3117.64    219.79 o 
   1   6  12     1766.89     1918.25    164.43 o 
   2   6  12     4429.99     4815.83    302.43 o 
   3   6  12     1891.75     1589.22    167.05 o 
   4   6  12     1404.65      964.67    276.91 o 
  -6   7  12       53.38      -10.35    126.09 o 
  -5   7  12      404.54      390.29    191.85 o 
  -4   7  12       24.04     -166.61    191.04 o 
  -3   7  12       31.96       34.49     97.35 o 
  -2   7  12       37.75     -152.18    178.27 o 
  -1   7  12        9.30      -59.04     76.56 o 
   0   7  12       71.88       73.39    140.77 o 
   1   7  12     2218.73     2484.74    216.59 o 
   2   7  12      352.67      449.54    138.06 o 
   3   7  12      230.33      174.66    112.60 o 
   4   7  12        2.99       40.51    101.74 o 
  -5   8  12     5570.06     5571.93    516.87 o 
  -4   8  12     1010.68      831.50    171.47 o 
  -3   8  12     4710.06     4503.07   1101.12 o 
  -2   8  12      381.68      213.13     96.76 o 
  -1   8  12     7326.91     6506.71    421.39 o 
   0   8  12     1238.55     1162.67    155.93 o 
   1   8  12     6268.18     5811.54   1257.11 o 
   2   8  12       53.75      158.45     94.47 o 
   3   8  12     4273.81     4653.18    323.82 o 
   4   8  12      277.04      155.87    352.19 o 
  -5   9  12      360.91      249.35    105.60 o 
  -4   9  12        8.73      134.69    136.25 o 
  -3   9  12       73.91       11.26     99.53 o 
  -2   9  12        1.77     -123.92    123.92 o 
  -1   9  12       57.62      748.94    265.23 o 
   0   9  12      195.37      248.92    176.09 o 
   1   9  12      537.17      384.80    199.46 o 
   2   9  12      736.11      590.73    133.96 o 
   3   9  12       10.37       76.15    139.98 o 
  -4  10  12     4133.50     3248.75    348.11 o 
  -3  10  12        8.72      238.60    230.99 o 
  -2  10  12     6527.40     6948.61    623.93 o 
  -1  10  12        1.60       60.87    190.22 o 
   0  10  12     5400.95     5744.22    553.82 o 
   1  10  12      325.07      251.64    151.09 o 
   2  10  12     4053.16     3967.53    411.97 o 
  -2  11  12       36.04      384.80    200.01 o 
  -1  11  12      289.27      258.70    235.88 o 
   0  11  12       77.31      -22.28    148.92 o 
   1  11  12       25.26      188.59    166.85 o 
  -5   0  13     9764.31    11764.53    861.99 o 
  -3   0  13     6226.63     7393.73    520.67 o 
  -1   0  13    10853.12    11314.52    778.83 o 
   1   0  13     9145.49     8828.02    773.40 o 
   3   0  13     4115.23     4225.04    291.58 o 
  -6   1  13      299.25      161.96    161.96 o 
  -5   1  13      967.21     1115.11    165.23 o 
  -4   1  13      152.10      210.88    189.68 o 
  -3   1  13      838.33      908.01    135.39 o 
  -2   1  13      108.18     -110.87    110.87 o 
  -1   1  13        7.95       40.76    109.24 o 
   0   1  13      363.77      282.62    138.05 o 
   1   1  13     1283.03     1451.61     99.13 o 
   2   1  13      951.89      828.27     95.91 o 
   3   1  13      156.40      132.21     82.15 o 
   4   1  13      377.58      154.85    105.57 o 
  -6   2  13     6238.51     6853.50    660.89 o 
  -5   2  13      327.28      189.68    140.22 o 
  -4   2  13     6733.78     7944.84    529.91 o 
  -3   2  13      800.65      796.84    155.17 o 
  -2   2  13    11119.58    11439.89    599.48 o 
  -1   2  13     1965.52     1923.75    179.04 o 
   0   2  13     7063.28     7998.97    641.23 o 
   1   2  13      491.76      480.30     73.82 o 
   2   2  13     9792.30    10486.85    421.92 o 
   3   2  13      854.34      835.70    121.11 o 
   4   2  13     2545.64     2347.19    279.09 o 
   5   2  13       21.86      158.16    165.77 o 
  -6   3  13      188.66      120.66    155.98 o 
  -5   3  13       94.20      247.29    157.61 o 
  -4   3  13       38.09      241.31    187.51 o 
  -3   3  13      164.88      264.68    139.14 o 
  -2   3  13      164.47      132.07    152.18 o 
  -1   3  13      324.46      418.85     78.26 o 
   0   3  13      573.89      654.61    110.60 o 
   1   3  13       22.72        0.00     65.22 o 
   2   3  13      280.96      364.35    165.22 o 
   3   3  13      652.93      532.63    230.44 o 
   4   3  13      945.47      640.98    313.05 o 
  -6   4  13     2247.27     1698.43    241.86 o 
  -5   4  13     4295.09     3470.23    388.60 o 
  -4   4  13     1468.33     1749.52    269.03 o 
  -3   4  13     7312.81     7416.02    549.48 o 
  -2   4  13     3802.26     3982.74    327.46 o 
  -1   4  13     4383.10     4715.77    268.90 o 
   0   4  13     1486.57     1510.75    155.17 o 
   1   4  13     4739.99     5744.21    723.12 o 
   2   4  13     2953.40     2951.26    233.98 o 
   3   4  13     2776.19     2826.44    327.73 o 
   4   4  13       88.03      123.12    110.83 o 
  -6   5  13       23.66      -13.59    134.24 o 
  -5   5  13       62.75       97.83    189.14 o 
  -4   5  13       23.06      160.88    128.81 o 
  -3   5  13        8.76     -108.16    108.16 o 
  -2   5  13       11.35       18.00     67.53 o 
  -1   5  13      112.92      249.71    111.69 o 
   0   5  13       24.71       -9.67    104.08 o 
   1   5  13      394.36      365.05    133.16 o 
   2   5  13       34.44       66.73     89.68 o 
   3   5  13     1408.10     1504.50    332.89 o 
   4   5  13       30.85      -24.00    123.61 o 
  -5   6  13     4312.32     3646.86    441.86 o 
  -4   6  13     3679.84     3696.32    427.73 o 
  -3   6  13     4678.24     4353.78    379.63 o 
  -2   6  13     1803.98     1916.81    182.34 o 
  -1   6  13     4243.85     4569.22    280.15 o 
   0   6  13     3395.62     3587.91    235.86 o 
   1   6  13     4973.01     5435.89    480.72 o 
   2   6  13     1417.05     1285.70    162.22 o 
   3   6  13     1355.43      882.64    163.74 o 
   4   6  13      896.11      183.49    212.51 o 
  -5   7  13        1.09     -220.66    220.66 o 
  -4   7  13        8.30      146.20    152.72 o 
  -3   7  13        1.98       28.23    267.40 o 
  -2   7  13       61.29       26.63    152.18 o 
  -1   7  13       61.63     -134.79    134.79 o 
   0   7  13      422.39      699.08    121.85 o 
   1   7  13       50.27      -13.59    140.77 o 
   2   7  13      624.36      574.71    123.40 o 
   3   7  13       24.11      -56.56    146.47 o 
  -4   8  13     6218.25     6547.51    564.15 o 
  -3   8  13      602.88      321.03    147.30 o 
  -2   8  13     3888.59     4024.22    276.69 o 
  -1   8  13      918.02      892.26    152.11 o 
   0   8  13     3770.37     4490.11    293.28 o 
   1   8  13      545.71      557.53    166.04 o 
   2   8  13     2985.33     3537.06    258.56 o 
   3   8  13      353.02      276.52    235.33 o 
  -3   9  13       58.20       86.06    157.21 o 
  -2   9  13       13.61      161.20    102.66 o 
  -1   9  13       47.17      -58.70    139.14 o 
   0   9  13      370.66       -5.98    123.66 o 
   1   9  13      155.36       98.73    134.52 o 
   2   9  13       45.56      131.67    151.91 o 
  -2  10  13       12.10       65.35    116.11 o 
  -1  10  13     4658.51     3830.23    375.83 o 
   0  10  13       33.82       13.61    122.11 o 
  -4   0  14    10982.00    12299.88    992.43 o 
   0   0  14     7346.78     8093.21    623.93 o 
   2   0  14     4528.34     5238.77    536.43 o 
   4   0  14     2916.46     2600.09    335.34 o 
  -6   1  14      245.43       51.63    227.73 o 
  -5   1  14       82.20      526.65    248.92 o 
  -4   1  14       34.70      -58.17     98.28 o 
  -3   1  14       48.72       68.86     91.76 o 
  -2   1  14        3.33     -170.11    170.11 o 
  -1   1  14      149.18      138.34     91.28 o 
   0   1  14     1727.22     1827.69    201.92 o 
   1   1  14      230.34      157.43    155.02 o 
   3   1  14      339.14      178.50    166.15 o 
   4   1  14     1387.41     1183.19    223.38 o 
  -5   2  14     4394.42     5251.27    582.63 o 
  -4   2  14      461.94      307.62    150.55 o 
  -3   2  14     8513.25     9240.66    714.70 o 
  -2   2  14      123.40       -6.52    188.05 o 
  -1   2  14     6019.13     6947.00    355.68 o 
   0   2  14     1311.32     1451.45    322.57 o 
   1   2  14     6093.14     7356.07   1303.03 o 
   2   2  14      368.14      177.72    213.59 o 
   3   2  14     2253.53     1904.96    327.19 o 
   4   2  14      495.49       52.18    163.05 o 
  -5   3  14       37.83       54.89    157.61 o 
  -4   3  14       22.96      234.79    214.68 o 
  -3   3  14        3.83      113.05    192.40 o 
  -2   3  14       17.38      -59.78    126.09 o 
  -1   3  14      252.21      274.47    207.62 o 
   0   3  14       26.63      122.29    203.27 o 
   1   3  14      815.23      849.49    193.48 o 
   2   3  14      849.77      465.23    169.03 o 
   3   3  14      452.38       79.35    180.44 o 
  -5   4  14     1466.03      836.44    221.20 o 
  -4   4  14     2773.28     1879.96    250.01 o 
  -3   4  14     3138.85     3001.19    327.73 o 
  -2   4  14     5734.11     5293.12    500.56 o 
  -1   4  14     1006.48      982.64    192.40 o 
   0   4  14     2492.66     2586.50    330.45 o 
   1   4  14     2209.97     1911.48    280.99 o 
   2   4  14     2920.80     2807.16    349.47 o 
   3   4  14     1287.96      955.47    235.33 o 
  -5   5  14        8.40      -78.26    202.72 o 
  -4   5  14       77.32      245.66    161.42 o 
  -3   5  14       39.55       58.15    129.35 o 
  -2   5  14      184.42     -183.16    183.16 o 
  -1   5  14        6.27      -13.04    139.14 o 
   0   5  14      321.49      181.53    195.12 o 
   1   5  14        0.87      184.25    143.48 o 
   2   5  14      212.29      201.09    221.75 o 
   3   5  14       21.66     -197.29    232.62 o 
  -4   6  14     2978.43     2861.51    391.32 o 
  -3   6  14     2492.25     2184.86    298.38 o 
  -2   6  14     5154.80     5219.74    495.13 o 
  -1   6  14     2317.37     2481.61    321.21 o 
   0   6  14     2802.34     2703.90    352.19 o 
   1   6  14      823.93      532.63    218.49 o 
   2   6  14     2620.93     1696.25    310.34 o 
  -4   7  14       28.53       51.09    236.42 o 
  -3   7  14      164.72      123.92    247.29 o 
  -2   7  14       14.90      113.05    152.72 o 
  -1   7  14        8.72       13.59    236.96 o 
   0   7  14        2.08       82.07    246.20 o 
   1   7  14      746.12      983.73    247.83 o 
   2   7  14       84.34       -7.07    179.35 o 
  -3   8  14     4546.83     4679.51    494.04 o 
  -1   8  14     4446.00     4395.80    467.41 o 
   0   8  14      860.30     1324.50    314.14 o 
   1   8  14     3031.00     3400.12    426.65 o 
  -3   0  15     4993.79     6048.03    483.71 o 
  -1   0  15     4904.94     5295.83    494.04 o 
   3   0  15     2398.76     2816.94    351.10 o 
  -4   1  15      190.70      187.03    141.65 o 
  -3   1  15        9.36      111.50    131.55 o 
  -2   1  15       41.61       67.94    150.01 o 
  -1   1  15       20.55     -119.55    146.47 o 
   0   1  15      171.87      405.09    126.31 o 
   1   1  15      875.39      488.30    144.19 o 
   2   1  15      337.82      227.18    177.18 o 
   3   1  15      398.44      346.63    166.90 o 
  -4   2  15     4113.45     4464.28    377.73 o 
  -3   2  15      648.19      513.06    189.14 o 
  -2   2  15     6111.30     7016.63    448.25 o 
  -1   2  15      548.78      191.50    157.57 o 
   0   2  15     4386.95     4703.73    327.04 o 
   1   2  15      259.22      166.21    117.59 o 
   2   2  15     2710.26     2122.90    335.34 o 
  -4   3  15       39.66     -235.33    235.33 o 
  -3   3  15       87.96       93.48    213.05 o 
  -2   3  15        5.74        6.52    126.63 o 
  -1   3  15       68.90     -127.72    127.72 o 
   0   3  15      343.65      150.01    163.59 o 
   1   3  15       17.42      -69.57    138.59 o 
   2   3  15      622.49      438.60    219.03 o 
  -4   4  15     1512.92     1472.33    284.25 o 
  -3   4  15     4705.03     4819.73    475.02 o 
  -2   4  15     2517.56     2379.43    364.14 o 
  -1   4  15     3110.44     2733.25    334.79 o 
   0   4  15     1021.11      962.53    216.86 o 
   1   4  15     3217.29     2610.42    379.36 o 
   2   4  15      821.53      686.98    287.51 o 
  -3   5  15       24.99     -123.92    234.79 o 
  -1   5  15      599.90      547.30    200.55 o 
   0   5  15        1.60      291.31    196.20 o 
   1   5  15      358.75      -82.61    171.75 o 
  -3   6  15     3344.62     2846.29    495.67 o 
  -2   6  15     1578.66      561.98    297.84 o 
  -1   6  15     2310.64     2350.62    376.64 o 
   0   6  15     2049.73     1503.31    299.47 o 
   1   6  15     3443.05     2314.75    405.45 o 
  -2   0  16     2038.88     2215.29    348.93 o 
   0   0  16     3453.12     4303.41    450.56 o 
  -3   1  16      144.49       34.24    177.72 o 
  -2   1  16        8.99      266.31    191.31 o 
  -1   1  16      114.02      216.63    153.00 o 
   0   1  16      450.38      347.58    176.97 o 
   1   1  16       10.31     -156.41    156.41 o 
  -3   2  16     4139.48     4014.81    400.56 o 
  -2   2  16      486.77      419.04    209.79 o 
  -1   2  16     3839.00     3830.57    510.89 o 
   0   2  16     1141.99      551.11    275.55 o 
   1   2  16     3184.62     2325.62    378.82 o 
  -2   3  16       79.72      288.05    194.57 o 
  -1   3  16      354.54      263.60    169.03 o 
   0   3  16        3.67        0.00    178.27 o 
                                                 
